# Supplementary material for: Optical heterostructure in a two-dimensional organic crystal
Source: Nat Commun. 2025 Dec 29;17:1168. doi: 10.1038/s41467-025-67937-5 (PMC12858964; doi:10.1038/s41467-025-67937-5)
Supplement: Supplementary file 3 — Supplementary Data 1 [file 41467_2025_67937_MOESM3_ESM.zip]

Archive with 31 entries (23 files):
- Fractional coordinates/
- Fractional coordinates/Figure 1/
- Fractional coordinates/Figure 1/PDBCz-optimized.xlsx
- Fractional coordinates/Figure 2/
- Fractional coordinates/Figure 2/PDBCz_2layers_optimized.xlsx
- Fractional coordinates/Figure 2/PDBCz_BN_optimized.xlsx
- Fractional coordinates/Figure 2/PDBCz_SiO2_optimized.xlsx
- Fractional coordinates/Figure 2/PDCz_2layers_optimized.xlsx
- Fractional coordinates/Figure 2/PDCz_BN_optimized.xlsx
- Fractional coordinates/Figure 2/PDCz_SiO2_optimized.xlsx
- Fractional coordinates/Figure 3/
- Fractional coordinates/Figure 3/M1 around M2_initial.xlsx
- Fractional coordinates/Figure 3/M1_relaxed.xlsx
- Fractional coordinates/Figure 3/M2 around M1_initial.xlsx
- Fractional coordinates/Figure 3/M2_relaxed.xlsx
- Fractional coordinates/SI-10/
- Fractional coordinates/SI-10/PDBCz_2layers_optimized.xlsx
- Fractional coordinates/SI-10/PDBCz_BN_optimized.xlsx
- Fractional coordinates/SI-10/PDBCz_SiO2_optimized.xlsx
- Fractional coordinates/SI-10/PDCz_2layers_optimized.xlsx
- Fractional coordinates/SI-10/PDCz_BN_optimized.xlsx
- Fractional coordinates/SI-10/PDCz_SiO2_optimized.xlsx
- Fractional coordinates/SI-10/~$PDCz_2layers_optimized.xlsx
- Fractional coordinates/SI-2/
- Fractional coordinates/SI-2/M1_optimized.xlsx
- Fractional coordinates/SI-2/M2_optimized.xlsx
- Fractional coordinates/SI-8/
- Fractional coordinates/SI-8/PDCz_optimized.xlsx
- Fractional coordinates/SI-8/mcp_optimized.xlsx
- Fractional coordinates/SI-9/
- Fractional coordinates/SI-9/singlePDBCz-SiO2-CHARGE-optimized.xlsx
