# Supplementary material for: Optical heterostructure in a two-dimensional organic crystal
Source: Nat Commun. 2025 Dec 29;17:1168. doi: 10.1038/s41467-025-67937-5 (PMC12858964; doi:10.1038/s41467-025-67937-5)
Supplement: Supplementary file 3 — Supplementary Data 1 [file 41467_2025_67937_MOESM3_ESM.zip › Fractional coordinates/Figure 1/PDBCz-optimized.xlsx]

## Sheet: Sheet1
			x	y	z
1	Br	Br01	0.9333	0.31228	0.9565
2	C	C00A	0.3102	0.3393	0.5464
3	H	H00A	0.2438	0.3111	0.4471
4	C	C00B	0.5092	0.4254	0.8441
5	H	H00B	0.5772	0.4533	0.9432
6	C	C00C	0.2555	0.3496	0.671
7	H	H00C	0.1529	0.3275	0.6576
8	C	C00D	0.8379	0.4234	0.5071
9	H	H00D	0.9373	0.4517	0.5703
10	C	C00E	0.3573	0.395	0.824
11	H	H00E	0.3189	0.4033	0.9068
12	C	C00F	0.5625	0.3698	0.4702
13	C	C00G	0.805	0.3869	0.348
14	H	H00G	0.8828	0.3939	0.3029
15	C	C00H	0.665	0.3426	0.2594
16	H	H00H	0.654	0.3168	0.1605
17	C	C003	0.8566	0.4712	0.8575
18	C	C005	1.1138	0.4483	1.1206
19	H	H005	1.1903	0.4138	1.2005
20	C	C006	0.5612	0.4149	0.7191
21	C	C007	0.7139	0.4139	0.5605
22	C	C008	0.4665	0.3712	0.5698
23	C	C009	0.5418	0.3348	0.3104
24	H	H009	0.4429	0.3069	0.2432
25	N	N002	0.7096	0.4445	0.7085
26	C	C004	0.9717	0.4203	0.9809
