# Supplementary material for: Optical heterostructure in a two-dimensional organic crystal
Source: Nat Commun. 2025 Dec 29;17:1168. doi: 10.1038/s41467-025-67937-5 (PMC12858964; doi:10.1038/s41467-025-67937-5)
Supplement: Supplementary file 3 — Supplementary Data 1 [file 41467_2025_67937_MOESM3_ESM.zip › Fractional coordinates/Figure 2/PDBCz_2layers_optimized.xlsx]

## Sheet: Sheet1
			x	y	z
1	Br	Br1	0.93099	0.51611	0.95425
2	Br	Br2	0.0653	0.30174	0.54382
3	Br	Br3	0.06395	0.67837	0.04304
4	Br	Br4	0.93226	0.4639	0.45467
5	C	C1	0.3088	0.52833	0.54482
6	C	C2	0.51033	0.56603	0.84682
7	C	C3	0.25559	0.53318	0.6732
8	C	C4	0.83886	0.56462	0.5044
9	C	C5	0.35478	0.55182	0.82201
10	C	C6	0.56127	0.54176	0.46671
11	C	C7	0.81158	0.54914	0.34971
12	C	C8	0.66382	0.52994	0.25573
13	C	C9	0.85608	0.58479	0.85634
14	C	C10	0.11503	0.57515	0.12235
15	C	C11	0.56216	0.56117	0.71781
16	C	C12	0.71349	0.56047	0.56126
17	C	C13	0.46456	0.54235	0.56623
18	C	C14	0.53756	0.52642	0.31233
19	C	C15	0.9719	0.56288	0.98035
20	C	C16	0.69099	0.31399	0.95494
21	C	C17	0.4902	0.35175	0.65345
22	C	C18	0.74453	0.31878	0.82677
23	C	C19	0.16148	0.35036	-0.00401
24	C	C20	0.6455	0.33749	0.67818
25	C	C21	0.43904	0.32745	0.03331
26	C	C22	0.18846	0.33485	0.15022
27	C	C23	0.33581	0.31561	0.24388
28	C	C24	0.14419	0.37049	0.64379
29	C	C25	0.88511	0.36082	0.37755
30	C	C26	0.4383	0.3469	0.78257
31	C	C27	0.287	0.34619	0.93909
32	C	C28	0.53561	0.32805	0.93394
33	C	C29	0.46217	0.31211	0.18738
34	C	C30	0.02823	0.3486	0.51962
35	C	C31	0.69099	0.66608	0.45505
36	C	C32	0.49002	0.62833	0.15334
37	C	C33	0.7446	0.66126	0.32676
38	C	C34	0.16152	0.62968	0.49614
39	C	C35	0.64553	0.64256	0.17825
40	C	C36	0.43906	0.6526	0.53355
41	C	C37	0.18854	0.6452	0.65042
42	C	C38	0.33593	0.66443	0.74417
43	C	C39	0.14411	0.60956	0.14378
44	C	C40	0.88508	0.61916	0.87752
45	C	C41	0.438	0.63319	0.28245
46	C	C42	0.28701	0.63385	0.43909
47	C	C43	0.53571	0.65201	0.43392
48	C	C44	0.4624	0.66795	0.68761
49	C	C45	0.02806	0.63139	0.01956
50	C	C46	0.30901	0.45176	0.04492
51	C	C47	0.51021	0.41408	0.34681
52	C	C48	0.25565	0.44691	0.17322
53	C	C49	0.83869	0.41545	0.00407
54	C	C50	0.35495	0.42826	0.32192
55	C	C51	0.5611	0.43832	0.96654
56	C	C52	0.81137	0.43091	0.8497
57	C	C53	0.66366	0.45011	0.75554
58	C	C54	0.85602	0.39523	0.35619
59	C	C55	0.11513	0.40488	0.62248
60	C	C56	0.56214	0.41894	0.21753
61	C	C57	0.71308	0.41959	0.06104
62	C	C58	0.4645	0.43774	0.0661
63	C	C59	0.53747	0.45363	0.81229
64	C	C60	0.97212	0.41709	0.4804
65	H	H1	0.23247	0.51337	0.4307
66	H	H2	0.58923	0.57991	0.96388
67	H	H3	0.13512	0.52226	0.65837
68	H	H4	0.95474	0.57907	0.57917
69	H	H5	0.30977	0.55512	0.9204
70	H	H6	0.90709	0.55204	0.30119
71	H	H7	0.64832	0.51742	0.13784
72	H	H8	0.20568	0.55822	0.21799
73	H	H9	0.42366	0.51131	0.23951
74	H	H10	0.7678	0.29912	0.06941
75	H	H11	0.4111	0.36559	0.53631
76	H	H12	0.86535	0.30781	0.84213
77	H	H13	0.04544	0.36475	0.92096
78	H	H14	0.69037	0.3408	0.57972
79	H	H15	0.09282	0.33768	0.19859
80	H	H16	0.35137	0.30322	0.36225
81	H	H17	0.7944	0.34389	0.28196
82	H	H18	0.57699	0.29722	0.26112
83	H	H19	0.76778	0.68097	0.56938
84	H	H20	0.411	0.61448	0.03619
85	H	H21	0.86531	0.67224	0.34213
86	H	H22	0.04545	0.61533	0.42096
87	H	H23	0.69038	0.63928	0.0797
88	H	H24	0.09275	0.64241	0.69869
89	H	H25	0.35141	0.67686	0.86239
90	H	H26	0.79463	0.63611	0.78224
91	H	H27	0.5771	0.68286	0.76118
92	H	H28	0.23242	0.46672	0.93079
93	H	H29	0.58903	0.4002	0.46375
94	H	H30	0.13506	0.45782	0.15837
95	H	H31	0.95453	0.40105	0.07899
96	H	H32	0.30976	0.42498	0.42031
97	H	H33	0.90708	0.42805	0.80112
98	H	H34	0.64828	0.46265	0.63769
99	H	H35	0.20559	0.42179	0.71786
100	H	H36	0.42364	0.46877	0.73941
101	N	N1	0.71089	0.57242	0.71178
102	N	N2	0.28924	0.35814	0.78831
103	N	N3	0.28921	0.62195	0.28837
104	N	N4	0.71113	0.40761	0.21198
