# Supplementary material for: Optical heterostructure in a two-dimensional organic crystal
Source: Nat Commun. 2025 Dec 29;17:1168. doi: 10.1038/s41467-025-67937-5 (PMC12858964; doi:10.1038/s41467-025-67937-5)
Supplement: Supplementary file 3 — Supplementary Data 1 [file 41467_2025_67937_MOESM3_ESM.zip › Fractional coordinates/Figure 2/PDBCz_BN_optimized.xlsx]

## Sheet: Sheet1
			x	y	z
1	B	B1	0.03704	0.07407	0.36667
2	B	B2	0.14815	0.07407	0.36667
3	B	B3	0.25926	0.07407	0.36667
4	B	B4	0.37037	0.07407	0.36667
5	B	B5	0.48148	0.07407	0.36667
6	B	B6	0.59259	0.07407	0.36667
7	B	B7	0.7037	0.07407	0.36667
8	B	B8	0.81481	0.07407	0.36667
9	B	B9	0.92593	0.07407	0.36667
10	B	B10	0.03704	0.18519	0.36667
11	B	B11	0.14815	0.18519	0.36667
12	B	B12	0.25926	0.18519	0.36667
13	B	B13	0.37037	0.18519	0.36667
14	B	B14	0.48148	0.18519	0.36667
15	B	B15	0.59259	0.18519	0.36667
16	B	B16	0.7037	0.18519	0.36667
17	B	B17	0.81481	0.18519	0.36667
18	B	B18	0.92593	0.18519	0.36667
19	B	B19	0.03704	0.2963	0.36667
20	B	B20	0.14815	0.2963	0.36667
21	B	B21	0.25926	0.2963	0.36667
22	B	B22	0.37037	0.2963	0.36667
23	B	B23	0.48148	0.2963	0.36667
24	B	B24	0.59259	0.2963	0.36667
25	B	B25	0.7037	0.2963	0.36667
26	B	B26	0.81481	0.2963	0.36667
27	B	B27	0.92593	0.2963	0.36667
28	B	B28	0.03704	0.40741	0.36667
29	B	B29	0.14815	0.40741	0.36667
30	B	B30	0.25926	0.40741	0.36667
31	B	B31	0.37037	0.40741	0.36667
32	B	B32	0.48148	0.40741	0.36667
33	B	B33	0.59259	0.40741	0.36667
34	B	B34	0.7037	0.40741	0.36667
35	B	B35	0.81481	0.40741	0.36667
36	B	B36	0.92593	0.40741	0.36667
37	B	B37	0.03704	0.51852	0.36667
38	B	B38	0.14815	0.51852	0.36667
39	B	B39	0.25926	0.51852	0.36667
40	B	B40	0.37037	0.51852	0.36667
41	B	B41	0.48148	0.51852	0.36667
42	B	B42	0.59259	0.51852	0.36667
43	B	B43	0.7037	0.51852	0.36667
44	B	B44	0.81481	0.51852	0.36667
45	B	B45	0.92593	0.51852	0.36667
46	B	B46	0.03704	0.62963	0.36667
47	B	B47	0.14815	0.62963	0.36667
48	B	B48	0.25926	0.62963	0.36667
49	B	B49	0.37037	0.62963	0.36667
50	B	B50	0.48148	0.62963	0.36667
51	B	B51	0.59259	0.62963	0.36667
52	B	B52	0.7037	0.62963	0.36667
53	B	B53	0.81481	0.62963	0.36667
54	B	B54	0.92593	0.62963	0.36667
55	B	B55	0.03704	0.74074	0.36667
56	B	B56	0.14815	0.74074	0.36667
57	B	B57	0.25926	0.74074	0.36667
58	B	B58	0.37037	0.74074	0.36667
59	B	B59	0.48148	0.74074	0.36667
60	B	B60	0.59259	0.74074	0.36667
61	B	B61	0.7037	0.74074	0.36667
62	B	B62	0.81481	0.74074	0.36667
63	B	B63	0.92593	0.74074	0.36667
64	B	B64	0.03704	0.85185	0.36667
65	B	B65	0.14815	0.85185	0.36667
66	B	B66	0.25926	0.85185	0.36667
67	B	B67	0.37037	0.85185	0.36667
68	B	B68	0.48148	0.85185	0.36667
69	B	B69	0.59259	0.85185	0.36667
70	B	B70	0.7037	0.85185	0.36667
71	B	B71	0.81481	0.85185	0.36667
72	B	B72	0.92593	0.85185	0.36667
73	B	B73	0.03704	0.96296	0.36667
74	B	B74	0.14815	0.96296	0.36667
75	B	B75	0.25926	0.96296	0.36667
76	B	B76	0.37037	0.96296	0.36667
77	B	B77	0.48148	0.96296	0.36667
78	B	B78	0.59259	0.96296	0.36667
79	B	B79	0.7037	0.96296	0.36667
80	B	B80	0.81481	0.96296	0.36667
81	B	B81	0.92593	0.96296	0.36667
82	N	N1	0.07407	0.03704	0.36667
83	N	N2	0.18519	0.03704	0.36667
84	N	N3	0.2963	0.03704	0.36667
85	N	N4	0.40741	0.03704	0.36667
86	N	N5	0.51852	0.03704	0.36667
87	N	N6	0.62963	0.03704	0.36667
88	N	N7	0.74074	0.03704	0.36667
89	N	N8	0.85185	0.03704	0.36667
90	N	N9	0.96296	0.03704	0.36667
91	N	N10	0.07407	0.14815	0.36667
92	N	N11	0.18519	0.14815	0.36667
93	N	N12	0.2963	0.14815	0.36667
94	N	N13	0.40741	0.14815	0.36667
95	N	N14	0.51852	0.14815	0.36667
96	N	N15	0.62963	0.14815	0.36667
97	N	N16	0.74074	0.14815	0.36667
98	N	N17	0.85185	0.14815	0.36667
99	N	N18	0.96296	0.14815	0.36667
100	N	N19	0.07407	0.25926	0.36667
101	N	N20	0.18519	0.25926	0.36667
102	N	N21	0.2963	0.25926	0.36667
103	N	N22	0.40741	0.25926	0.36667
104	N	N23	0.51852	0.25926	0.36667
105	N	N24	0.62963	0.25926	0.36667
106	N	N25	0.74074	0.25926	0.36667
107	N	N26	0.85185	0.25926	0.36667
108	N	N27	0.96296	0.25926	0.36667
109	N	N28	0.07407	0.37037	0.36667
110	N	N29	0.18519	0.37037	0.36667
111	N	N30	0.2963	0.37037	0.36667
112	N	N31	0.40741	0.37037	0.36667
113	N	N32	0.51852	0.37037	0.36667
114	N	N33	0.62963	0.37037	0.36667
115	N	N34	0.74074	0.37037	0.36667
116	N	N35	0.85185	0.37037	0.36667
117	N	N36	0.96296	0.37037	0.36667
118	N	N37	0.07407	0.48148	0.36667
119	N	N38	0.18519	0.48148	0.36667
120	N	N39	0.2963	0.48148	0.36667
121	N	N40	0.40741	0.48148	0.36667
122	N	N41	0.51852	0.48148	0.36667
123	N	N42	0.62963	0.48148	0.36667
124	N	N43	0.74074	0.48148	0.36667
125	N	N44	0.85185	0.48148	0.36667
126	N	N45	0.96296	0.48148	0.36667
127	N	N46	0.07407	0.59259	0.36667
128	N	N47	0.18519	0.59259	0.36667
129	N	N48	0.2963	0.59259	0.36667
130	N	N49	0.40741	0.59259	0.36667
131	N	N50	0.51852	0.59259	0.36667
132	N	N51	0.62963	0.59259	0.36667
133	N	N52	0.74074	0.59259	0.36667
134	N	N53	0.85185	0.59259	0.36667
135	N	N54	0.96296	0.59259	0.36667
136	N	N55	0.07407	0.7037	0.36667
137	N	N56	0.18519	0.7037	0.36667
138	N	N57	0.2963	0.7037	0.36667
139	N	N58	0.40741	0.7037	0.36667
140	N	N59	0.51852	0.7037	0.36667
141	N	N60	0.62963	0.7037	0.36667
142	N	N61	0.74074	0.7037	0.36667
143	N	N62	0.85185	0.7037	0.36667
144	N	N63	0.96296	0.7037	0.36667
145	N	N64	0.07407	0.81481	0.36667
146	N	N65	0.18519	0.81481	0.36667
147	N	N66	0.2963	0.81481	0.36667
148	N	N67	0.40741	0.81481	0.36667
149	N	N68	0.51852	0.81481	0.36667
150	N	N69	0.62963	0.81481	0.36667
151	N	N70	0.74074	0.81481	0.36667
152	N	N71	0.85185	0.81481	0.36667
153	N	N72	0.96296	0.81481	0.36667
154	N	N73	0.07407	0.92593	0.36667
155	N	N74	0.18519	0.92593	0.36667
156	N	N75	0.2963	0.92593	0.36667
157	N	N76	0.40741	0.92593	0.36667
158	N	N77	0.51852	0.92593	0.36667
159	N	N78	0.62963	0.92593	0.36667
160	N	N79	0.74074	0.92593	0.36667
161	N	N80	0.85185	0.92593	0.36667
162	N	N81	0.96296	0.92593	0.36667
163	N	N82	0.3659	0.39428	0.53303
164	N	N83	0.48804	0.67912	0.56156
165	Br	Br1	0.33795	0.43597	0.63001
166	Br	Br2	0.53839	0.6428	0.47571
167	C	C1	0.22215	0.22229	0.53531
168	C	C2	0.24049	0.35595	0.54119
169	C	C3	0.16659	0.23201	0.54177
170	C	C4	0.472	0.38528	0.51926
171	C	C5	0.17577	0.29816	0.54412
172	C	C6	0.35485	0.28818	0.525
173	C	C7	0.49428	0.33845	0.51266
174	C	C8	0.44837	0.26774	0.51244
175	C	C9	0.39517	0.46501	0.54058
176	C	C10	0.4123	0.56209	0.58569
177	C	C11	0.29618	0.3458	0.53629
178	C	C12	0.40205	0.35951	0.52527
179	C	C13	0.28772	0.27947	0.53218
180	C	C14	0.37876	0.24234	0.51876
181	C	C15	0.38449	0.49191	0.58034
182	C	C16	0.63445	0.83387	0.60049
183	C	C17	0.58764	0.69155	0.60642
184	C	C18	0.67252	0.80994	0.62274
185	C	C19	0.41603	0.7121	0.51485
186	C	C20	0.64947	0.73968	0.62551
187	C	C21	0.52235	0.79252	0.55383
188	C	C22	0.41186	0.76813	0.49952
189	C	C23	0.46134	0.83522	0.51114
190	C	C24	0.45595	0.60794	0.55369
191	C	C25	0.43897	0.51142	0.50841
192	C	C26	0.54988	0.716	0.58426
193	C	C27	0.47146	0.72506	0.542
194	C	C28	0.57247	0.78677	0.58064
195	C	C29	0.51646	0.84775	0.53827
196	C	C30	0.47097	0.58157	0.5157
197	H	H1	0.21471	0.1708	0.53298
198	H	H2	0.24715	0.4071	0.54298
199	H	H3	0.11529	0.18793	0.54481
200	H	H4	0.50835	0.44	0.51959
201	H	H5	0.13144	0.3047	0.54849
202	H	H6	0.54864	0.35737	0.50761
203	H	H7	0.46766	0.23258	0.50741
204	H	H8	0.40274	0.58212	0.61622
205	H	H9	0.34324	0.18736	0.51891
206	H	H10	0.65311	0.8886	0.59823
207	H	H11	0.56993	0.63706	0.60817
208	H	H12	0.7212	0.8462	0.63795
209	H	H13	0.37747	0.66018	0.5057
210	H	H14	0.68053	0.72219	0.64267
211	H	H15	0.36928	0.75965	0.47809
212	H	H16	0.45641	0.87787	0.49865
213	H	H17	0.44849	0.49165	0.47773
214	H	H18	0.55475	0.9	0.54711
