# Supplementary material for: Optical heterostructure in a two-dimensional organic crystal
Source: Nat Commun. 2025 Dec 29;17:1168. doi: 10.1038/s41467-025-67937-5 (PMC12858964; doi:10.1038/s41467-025-67937-5)
Supplement: Supplementary file 3 — Supplementary Data 1 [file 41467_2025_67937_MOESM3_ESM.zip › Fractional coordinates/Figure 2/PDBCz_SiO2_optimized.xlsx]

## Sheet: Sheet1
			x	y	z
1	Si	Si1	0	0	0.26081
2	Si	Si2	0.13333	0.06667	0.22022
3	Si	Si3	0.2	0	0.26081
4	Si	Si4	0.33333	0.06667	0.22022
5	Si	Si5	0.4	0	0.26081
6	Si	Si6	0.53333	0.06667	0.22022
7	Si	Si7	0.6	0	0.26081
8	Si	Si8	0.73333	0.06667	0.22022
9	Si	Si9	0.8	0	0.26081
10	Si	Si10	0.93333	0.06667	0.22022
11	Si	Si11	0	0.2	0.26081
12	Si	Si12	0.13333	0.26667	0.22022
13	Si	Si13	0.2	0.2	0.26081
14	Si	Si14	0.33333	0.26667	0.22022
15	Si	Si15	0.4	0.2	0.26081
16	Si	Si16	0.53333	0.26667	0.22022
17	Si	Si17	0.6	0.2	0.26081
18	Si	Si18	0.73333	0.26667	0.22022
19	Si	Si19	0.8	0.2	0.26081
20	Si	Si20	0.93333	0.26667	0.22022
21	Si	Si21	0	0.4	0.26081
22	Si	Si22	0.13333	0.46667	0.22022
23	Si	Si23	0.2	0.4	0.26081
24	Si	Si24	0.33333	0.46667	0.22022
25	Si	Si25	0.4	0.4	0.26081
26	Si	Si26	0.53333	0.46667	0.22022
27	Si	Si27	0.6	0.4	0.26081
28	Si	Si28	0.73333	0.46667	0.22022
29	Si	Si29	0.8	0.4	0.26081
30	Si	Si30	0.93333	0.46667	0.22022
31	Si	Si31	0	0.6	0.26081
32	Si	Si32	0.13333	0.66667	0.22022
33	Si	Si33	0.2	0.6	0.26081
34	Si	Si34	0.33333	0.66667	0.22022
35	Si	Si35	0.4	0.6	0.26081
36	Si	Si36	0.53333	0.66667	0.22022
37	Si	Si37	0.6	0.6	0.26081
38	Si	Si38	0.73333	0.66667	0.22022
39	Si	Si39	0.8	0.6	0.26081
40	Si	Si40	0.93333	0.66667	0.22022
41	Si	Si41	0	0.8	0.26081
42	Si	Si42	0.13333	0.86667	0.22022
43	Si	Si43	0.2	0.8	0.26081
44	Si	Si44	0.33333	0.86667	0.22022
45	Si	Si45	0.4	0.8	0.26081
46	Si	Si46	0.53333	0.86667	0.22022
47	Si	Si47	0.6	0.8	0.26081
48	Si	Si48	0.73333	0.86667	0.22022
49	Si	Si49	0.8	0.8	0.26081
50	Si	Si50	0.93333	0.86667	0.22022
51	O	O1	0.13333	0.06667	0.1679
52	O	O2	0.16655	0.1331	0.24099
53	O	O3	0.0669	0.03345	0.24099
54	O	O4	0.16655	0.03345	0.24099
55	O	O5	0.33333	0.06667	0.1679
56	O	O6	0.36655	0.1331	0.24099
57	O	O7	0.2669	0.03345	0.24099
58	O	O8	0.36655	0.03345	0.24099
59	O	O9	0.53333	0.06667	0.1679
60	O	O10	0.56655	0.1331	0.24099
61	O	O11	0.4669	0.03345	0.24099
62	O	O12	0.56655	0.03345	0.24099
63	O	O13	0.73333	0.06667	0.1679
64	O	O14	0.76655	0.1331	0.24099
65	O	O15	0.6669	0.03345	0.24099
66	O	O16	0.76655	0.03345	0.24099
67	O	O17	0.93333	0.06667	0.1679
68	O	O18	0.96655	0.1331	0.24099
69	O	O19	0.8669	0.03345	0.24099
70	O	O20	0.96655	0.03345	0.24099
71	O	O21	0.13333	0.26667	0.1679
72	O	O22	0.16655	0.3331	0.24099
73	O	O23	0.0669	0.23345	0.24099
74	O	O24	0.16655	0.23345	0.24099
75	O	O25	0.33333	0.26667	0.1679
76	O	O26	0.36655	0.3331	0.24099
77	O	O27	0.2669	0.23345	0.24099
78	O	O28	0.36655	0.23345	0.24099
79	O	O29	0.53333	0.26667	0.1679
80	O	O30	0.56655	0.3331	0.24099
81	O	O31	0.4669	0.23345	0.24099
82	O	O32	0.56655	0.23345	0.24099
83	O	O33	0.73333	0.26667	0.1679
84	O	O34	0.76655	0.3331	0.24099
85	O	O35	0.6669	0.23345	0.24099
86	O	O36	0.76655	0.23345	0.24099
87	O	O37	0.93333	0.26667	0.1679
88	O	O38	0.96655	0.3331	0.24099
89	O	O39	0.8669	0.23345	0.24099
90	O	O40	0.96655	0.23345	0.24099
91	O	O41	0.13333	0.46667	0.1679
92	O	O42	0.16655	0.5331	0.24099
93	O	O43	0.0669	0.43345	0.24099
94	O	O44	0.16655	0.43345	0.24099
95	O	O45	0.33333	0.46667	0.1679
96	O	O46	0.36655	0.5331	0.24099
97	O	O47	0.2669	0.43345	0.24099
98	O	O48	0.36655	0.43345	0.24099
99	O	O49	0.53333	0.46667	0.1679
100	O	O50	0.56655	0.5331	0.24099
101	O	O51	0.4669	0.43345	0.24099
102	O	O52	0.56655	0.43345	0.24099
103	O	O53	0.73333	0.46667	0.1679
104	O	O54	0.76655	0.5331	0.24099
105	O	O55	0.6669	0.43345	0.24099
106	O	O56	0.76655	0.43345	0.24099
107	O	O57	0.93333	0.46667	0.1679
108	O	O58	0.96655	0.5331	0.24099
109	O	O59	0.8669	0.43345	0.24099
110	O	O60	0.96655	0.43345	0.24099
111	O	O61	0.13333	0.66667	0.1679
112	O	O62	0.16655	0.7331	0.24099
113	O	O63	0.0669	0.63345	0.24099
114	O	O64	0.16655	0.63345	0.24099
115	O	O65	0.33333	0.66667	0.1679
116	O	O66	0.36655	0.7331	0.24099
117	O	O67	0.2669	0.63345	0.24099
118	O	O68	0.36655	0.63345	0.24099
119	O	O69	0.53333	0.66667	0.1679
120	O	O70	0.56655	0.7331	0.24099
121	O	O71	0.4669	0.63345	0.24099
122	O	O72	0.56655	0.63345	0.24099
123	O	O73	0.73333	0.66667	0.1679
124	O	O74	0.76655	0.7331	0.24099
125	O	O75	0.6669	0.63345	0.24099
126	O	O76	0.76655	0.63345	0.24099
127	O	O77	0.93333	0.66667	0.1679
128	O	O78	0.96655	0.7331	0.24099
129	O	O79	0.8669	0.63345	0.24099
130	O	O80	0.96655	0.63345	0.24099
131	O	O81	0.13333	0.86667	0.1679
132	O	O82	0.16655	0.9331	0.24099
133	O	O83	0.0669	0.83345	0.24099
134	O	O84	0.16655	0.83345	0.24099
135	O	O85	0.33333	0.86667	0.1679
136	O	O86	0.36655	0.9331	0.24099
137	O	O87	0.2669	0.83345	0.24099
138	O	O88	0.36655	0.83345	0.24099
139	O	O89	0.53333	0.86667	0.1679
140	O	O90	0.56655	0.9331	0.24099
141	O	O91	0.4669	0.83345	0.24099
142	O	O92	0.56655	0.83345	0.24099
143	O	O93	0.73333	0.86667	0.1679
144	O	O94	0.76655	0.9331	0.24099
145	O	O95	0.6669	0.83345	0.24099
146	O	O96	0.76655	0.83345	0.24099
147	O	O97	0.93333	0.86667	0.1679
148	O	O98	0.96655	0.9331	0.24099
149	O	O99	0.8669	0.83345	0.24099
150	O	O100	0.96655	0.83345	0.24099
151	Br	Br1	0.98392	0.13102	0.5746
152	Br	Br2	0.99932	0.19748	0.335
153	Br	Br3	0.32547	0.15732	0.5841
154	Br	Br4	0.34652	0.18164	0.36907
155	Br	Br5	0.64922	0.14713	0.56174
156	Br	Br6	0.62331	0.19893	0.33368
157	Br	Br7	0.99084	0.49865	0.57042
158	Br	Br8	0.0082	0.52626	0.3559
159	Br	Br9	0.33315	0.50129	0.59057
160	Br	Br10	0.33083	0.50058	0.37505
161	Br	Br11	0.64958	0.49924	0.56468
162	Br	Br12	0.64748	0.4873	0.35067
163	Br	Br13	0.96944	0.79161	0.5676
164	Br	Br14	0.00706	0.8127	0.33383
165	Br	Br15	0.31778	0.81439	0.56739
166	Br	Br16	0.39822	0.80492	0.33441
167	Br	Br17	0.66678	0.82959	0.57441
168	Br	Br18	0.60782	0.81023	0.33363
169	C	C1	0.21123	0.30803	0.59437
170	C	C2	0.14352	0.2055	0.53883
171	C	C3	0.22904	0.26459	0.58832
172	C	C4	0.03734	0.32533	0.53339
173	C	C5	0.19567	0.21416	0.56072
174	C	C6	0.12829	0.33577	0.57099
175	C	C7	0.04811	0.37902	0.55401
176	C	C8	0.09752	0.41065	0.58275
177	C	C9	0.03221	0.20696	0.49887
178	C	C10	0.95196	0.10207	0.48448
179	C	C11	0.12578	0.24903	0.54518
180	C	C12	0.07753	0.30412	0.54238
181	C	C13	0.15929	0.30081	0.57255
182	C	C14	0.13779	0.38945	0.59136
183	C	C15	0.9902	0.14787	0.5137
184	C	C16	0.79497	-0.00147	0.32747
185	C	C17	0.83328	0.08977	0.39694
186	C	C18	0.76155	0.02953	0.33954
187	C	C19	0.99255	0.03238	0.39426
188	C	C20	0.78102	0.074	0.37142
189	C	C21	0.89793	0.0027	0.35123
190	C	C22	0.00598	-0.00064	0.36522
191	C	C23	0.96887	0.96962	0.32709
192	C	C24	0.95494	0.11713	0.43996
193	C	C25	0.03058	0.22099	0.45437
194	C	C26	0.86655	0.061	0.38717
195	C	C27	0.93991	0.0363	0.38619
196	C	C28	0.85042	0.01766	0.35308
197	C	C29	0.9112	0.96769	0.32325
198	C	C30	0.99167	0.1764	0.4254
199	C	C31	0.55653	0.31668	0.60407
200	C	C32	0.50113	0.22068	0.54151
201	C	C33	0.57833	0.27654	0.59748
202	C	C34	0.38114	0.32697	0.53842
203	C	C35	0.55099	0.2293	0.56649
204	C	C36	0.47152	0.34009	0.57847
205	C	C37	0.38554	0.37617	0.56213
206	C	C38	0.4315	0.40685	0.59357
207	C	C39	0.38381	0.21396	0.50322
208	C	C40	0.28645	0.11903	0.49652
209	C	C41	0.47917	0.26065	0.5486
210	C	C42	0.42429	0.30941	0.54706
211	C	C43	0.50642	0.30907	0.57946
212	C	C44	0.47463	0.38922	0.60184
213	C	C45	0.33275	0.1638	0.52248
214	C	C46	0.13935	0.09091	0.34253
215	C	C47	0.18846	0.14692	0.42503
216	C	C48	0.12661	0.13392	0.36015
217	C	C49	0.25814	-0.00107	0.40239
218	C	C50	0.14972	0.16039	0.40149
219	C	C51	0.197	0.03175	0.35944
220	C	C52	0.23979	0.94933	0.37345
221	C	C53	0.20151	0.94037	0.33843
222	C	C54	0.29024	0.12384	0.45085
223	C	C55	0.38821	0.21744	0.45744
224	C	C56	0.20229	0.10477	0.4066
225	C	C57	0.23598	0.03867	0.39542
226	C	C58	0.17668	0.07455	0.36622
227	C	C59	0.18108	0.98313	0.32772
228	C	C60	0.34174	0.17327	0.43166
229	C	C61	0.87153	0.29619	0.57945
230	C	C62	0.80737	0.20689	0.51369
231	C	C63	0.88737	0.25225	0.56915
232	C	C64	0.70715	0.33222	0.52268
233	C	C65	0.85593	0.20847	0.53646
234	C	C66	0.79421	0.33276	0.5594
235	C	C67	0.71746	0.38162	0.5489
236	C	C68	0.76461	0.40613	0.58006
237	C	C69	0.6946	0.21513	0.4821
238	C	C70	0.59952	0.11764	0.47537
239	C	C71	0.79131	0.25058	0.52451
240	C	C72	0.74584	0.30834	0.52837
241	C	C73	0.82323	0.29598	0.55687
242	C	C74	0.80302	0.38196	0.5856
243	C	C75	0.64759	0.16115	0.50082
244	C	C76	0.42064	-0.00624	0.33415
245	C	C77	0.46653	0.09667	0.39244
246	C	C78	0.38552	0.0209	0.34617
247	C	C79	0.61854	0.02877	0.39564
248	C	C80	0.40939	0.07297	0.37268
249	C	C81	0.52596	0.0021	0.35228
250	C	C82	0.62418	0.98454	0.37286
251	C	C83	0.58428	0.95167	0.33795
252	C	C84	0.59845	0.12862	0.43042
253	C	C85	0.69057	0.22598	0.43725
254	C	C86	0.50136	0.06917	0.38305
255	C	C87	0.57051	0.03869	0.38424
256	C	C88	0.48064	0.01997	0.3526
257	C	C89	0.53379	0.9592	0.32828
258	C	C90	0.64313	0.18288	0.41215
259	C	C91	0.21758	0.63353	0.59259
260	C	C92	0.16276	0.55344	0.52025
261	C	C93	0.23744	0.59359	0.57965
262	C	C94	0.04934	0.66474	0.53867
263	C	C95	0.2103	0.55415	0.54392
264	C	C96	0.1368	0.66612	0.57497
265	C	C97	0.05331	0.70696	0.56972
266	C	C98	0.0981	0.72908	0.60263
267	C	C99	0.04787	0.55774	0.48975
268	C	C100	0.94838	0.46542	0.48301
269	C	C101	0.14324	0.59362	0.53334
270	C	C102	0.09131	0.64461	0.54195
271	C	C103	0.16994	0.63378	0.56946
272	C	C104	0.14019	0.70912	0.60543
273	C	C105	0.99617	0.50818	0.50892
274	C	C106	0.78098	0.37988	0.33049
275	C	C107	0.83495	0.46929	0.3993
276	C	C108	0.75573	0.41729	0.34424
277	C	C109	0.93599	0.34689	0.41049
278	C	C110	0.78224	0.4602	0.37712
279	C	C111	0.85585	0.34568	0.36337
280	C	C112	0.92203	0.29098	0.3923
281	C	C113	0.87529	0.2619	0.3609
282	C	C114	0.9513	0.4711	0.43737
283	C	C115	0.05051	0.56325	0.444
284	C	C116	0.85851	0.43169	0.38897
285	C	C117	0.90207	0.37327	0.39609
286	C	C118	0.82987	0.38385	0.35754
287	C	C119	0.84224	0.28865	0.34646
288	C	C120	0.00309	0.52013	0.41815
289	C	C121	0.55679	0.64942	0.6025
290	C	C122	0.49627	0.55288	0.54085
291	C	C123	0.57494	0.60628	0.59637
292	C	C124	0.38536	0.66791	0.5385
293	C	C125	0.54493	0.5588	0.56596
294	C	C126	0.47531	0.67799	0.57724
295	C	C127	0.39195	0.71762	0.56264
296	C	C128	0.43911	0.74745	0.59335
297	C	C129	0.38096	0.55016	0.50563
298	C	C130	0.28397	0.45467	0.50635
299	C	C131	0.47807	0.59587	0.54745
300	C	C132	0.42724	0.64859	0.54637
301	C	C133	0.50769	0.64443	0.57798
302	C	C134	0.48112	0.72816	0.60073
303	C	C135	0.33272	0.5021	0.52868
304	C	C136	0.11263	0.36523	0.35873
305	C	C137	0.16519	0.45111	0.42837
306	C	C138	0.09079	0.40442	0.36944
307	C	C139	0.28381	0.34443	0.42161
308	C	C140	0.1169	0.44694	0.40364
309	C	C141	0.1967	0.33816	0.3805
310	C	C142	0.28402	0.30234	0.39235
311	C	C143	0.24242	0.27952	0.3574
312	C	C144	0.28277	0.45427	0.46063
313	C	C145	0.38001	0.54914	0.45977
314	C	C146	0.18634	0.41134	0.41792
315	C	C147	0.24056	0.36237	0.41469
316	C	C148	0.1613	0.36863	0.38308
317	C	C149	0.19819	0.29625	0.35135
318	C	C150	0.33156	0.50161	0.43758
319	C	C151	0.87198	0.61943	0.57513
320	C	C152	0.81043	0.54055	0.50346
321	C	C153	0.88824	0.57731	0.56072
322	C	C154	0.70976	0.66351	0.52645
323	C	C155	0.85771	0.53839	0.52536
324	C	C156	0.79488	0.65807	0.56094
325	C	C157	0.71786	0.70716	0.55768
326	C	C158	0.76307	0.726	0.5901
327	C	C159	0.69608	0.54959	0.48
328	C	C160	0.59151	0.46461	0.48136
329	C	C161	0.79471	0.58306	0.51794
330	C	C162	0.74825	0.63909	0.52895
331	C	C163	0.82464	0.62264	0.55382
332	C	C164	0.80202	0.70209	0.59184
333	C	C165	0.6445	0.50616	0.50341
334	C	C166	0.42266	0.3464	0.33257
335	C	C167	0.48008	0.45827	0.38095
336	C	C168	0.40251	0.39034	0.32671
337	C	C169	0.58134	0.34184	0.42548
338	C	C170	0.43316	0.44589	0.35243
339	C	C171	0.50186	0.32616	0.37172
340	C	C172	0.57745	0.28814	0.41026
341	C	C173	0.53753	0.25477	0.37608
342	C	C174	0.59099	0.46267	0.43553
343	C	C175	0.69541	0.54665	0.43413
344	C	C176	0.49872	0.41458	0.38534
345	C	C177	0.54345	0.35982	0.40533
346	C	C178	0.47116	0.35941	0.35972
347	C	C179	0.49992	0.27327	0.35651
348	C	C180	0.64416	0.50186	0.41226
349	C	C181	0.21385	0.95366	0.58068
350	C	C182	0.14331	0.85654	0.52137
351	C	C183	0.23127	0.91107	0.56968
352	C	C184	0.03494	0.9734	0.53494
353	C	C185	0.19657	0.86339	0.54029
354	C	C186	0.12922	0.98244	0.56595
355	C	C187	0.0466	0.02478	0.55917
356	C	C188	0.098	0.05461	0.58646
357	C	C189	0.02854	0.86054	0.49097
358	C	C190	0.93315	0.76548	0.47756
359	C	C191	0.12589	0.899	0.53283
360	C	C192	0.0765	0.95271	0.5389
361	C	C193	0.16076	0.9482	0.56206
362	C	C194	0.13951	0.03386	0.59003
363	C	C195	0.97798	0.80657	0.50633
364	C	C196	0.77627	0.72086	0.32627
365	C	C197	0.85429	0.81389	0.3862
366	C	C198	0.77889	0.77898	0.32594
367	C	C199	0.91724	0.65911	0.38836
368	C	C200	0.81557	0.8229	0.35955
369	C	C201	0.83355	0.66579	0.35187
370	C	C202	0.90297	0.60783	0.36206
371	C	C203	0.85282	0.58218	0.33483
372	C	C204	0.93934	0.78031	0.43282
373	C	C205	0.03283	0.87333	0.44583
374	C	C206	0.85592	0.75946	0.38128
375	C	C207	0.88218	0.68682	0.38269
376	C	C208	0.81722	0.71234	0.3508
377	C	C209	0.81323	0.60818	0.3275
378	C	C210	0.98801	0.83404	0.41726
379	C	C211	0.55259	0.98101	0.58804
380	C	C212	0.49896	0.88205	0.52775
381	C	C213	0.57703	0.94295	0.58191
382	C	C214	0.3744	0.98321	0.51962
383	C	C215	0.55052	0.89422	0.55201
384	C	C216	0.46506	-3e-05	0.5612
385	C	C217	0.37816	0.03359	0.5412
386	C	C218	0.42381	0.06649	0.5724
387	C	C219	0.3809	0.8702	0.48736
388	C	C220	0.28722	0.77206	0.47916
389	C	C221	0.47491	0.92053	0.53388
390	C	C222	0.4179	0.96673	0.53012
391	C	C223	0.50134	0.97046	0.56358
392	C	C224	0.46743	0.05009	0.58249
393	C	C225	0.32971	0.81918	0.50565
394	C	C226	0.11581	0.68479	0.33875
395	C	C227	0.1804	0.77549	0.40348
396	C	C228	0.09655	0.72508	0.35123
397	C	C229	0.28528	0.65711	0.39305
398	C	C230	0.12846	0.76989	0.38354
399	C	C231	0.19968	0.65549	0.35344
400	C	C232	0.27339	0.60355	0.37136
401	C	C233	0.22494	0.57426	0.34241
402	C	C234	0.29591	0.77646	0.43353
403	C	C235	0.38869	0.87216	0.44149
404	C	C236	0.19993	0.73505	0.39031
405	C	C237	0.24904	0.68269	0.38405
406	C	C238	0.16817	0.68894	0.35794
407	C	C239	0.18814	0.60053	0.32995
408	C	C240	0.34628	0.82612	0.41491
409	C	C241	0.8811	0.97412	0.61684
410	C	C242	0.84854	0.87921	0.55442
411	C	C243	0.90458	0.93487	0.61972
412	C	C244	0.73171	0.98135	0.51387
413	C	C245	0.88849	0.88812	0.58877
414	C	C246	0.80712	0.99626	0.57063
415	C	C247	0.72712	0.02904	0.53291
416	C	C248	0.76143	0.05993	0.5701
417	C	C249	0.74193	0.86614	0.49692
418	C	C250	0.64416	0.77279	0.49076
419	C	C251	0.82509	0.91861	0.55182
420	C	C252	0.77165	0.96524	0.53322
421	C	C253	0.84105	0.9664	0.58254
422	C	C254	0.8017	0.04406	0.58899
423	C	C255	0.68598	0.82244	0.51525
424	C	C256	0.45972	0.66772	0.3733
425	C	C257	0.53023	0.75291	0.43975
426	C	C258	0.43969	0.70383	0.39342
427	C	C259	0.65708	0.66839	0.3841
428	C	C260	0.474	0.74512	0.42659
429	C	C261	0.55276	0.6504	0.36911
430	C	C262	0.64656	0.625	0.35305
431	C	C263	0.59094	0.59399	0.3269
432	C	C264	0.65797	0.76776	0.44684
433	C	C265	0.75552	0.85593	0.45404
434	C	C266	0.55069	0.71765	0.41856
435	C	C267	0.61037	0.68225	0.39203
436	C	C268	0.51563	0.67443	0.38602
437	C	C269	0.54272	0.60695	0.33834
438	C	C270	0.71431	0.80756	0.42774
439	H	H1	0.2372	0.34692	0.61607
440	H	H2	0.11698	0.16547	0.51828
441	H	H3	0.26929	0.26969	0.60521
442	H	H4	0.99809	0.30018	0.51189
443	H	H5	0.20998	0.18025	0.557
444	H	H6	0.0168	0.39617	0.54823
445	H	H7	0.10445	0.45232	0.59846
446	H	H8	0.92028	0.0562	0.49654
447	H	H9	0.17586	0.41415	0.61396
448	H	H10	0.76421	0.9483	0.32657
449	H	H11	0.8473	0.12298	0.42343
450	H	H12	0.71995	0.01729	0.32139
451	H	H13	0.02165	0.05546	0.42228
452	H	H14	0.75466	0.09658	0.37782
453	H	H15	0.04563	-0.00578	0.37107
454	H	H16	0.96839	0.92736	0.31799
455	H	H17	0.06189	0.26785	0.44364
456	H	H18	0.88028	0.94159	0.29655
457	H	H19	0.57771	0.35307	0.62838
458	H	H20	0.47962	0.18331	0.51802
459	H	H21	0.61728	0.28187	0.61636
460	H	H22	0.34431	0.30238	0.51489
461	H	H23	0.56887	0.19839	0.56209
462	H	H24	0.35179	0.39027	0.55674
463	H	H25	0.43337	0.4449	0.61167
464	H	H26	0.24638	0.08115	0.51178
465	H	H27	0.50984	0.41287	0.62664
466	H	H28	0.12051	0.07002	0.31097
467	H	H29	0.20703	0.16837	0.45664
468	H	H30	0.09698	0.14644	0.3426
469	H	H31	0.28655	0.00407	0.43081
470	H	H32	0.13756	0.19283	0.41498
471	H	H33	0.25447	0.9162	0.37991
472	H	H34	0.18572	0.90011	0.31769
473	H	H35	0.42781	0.25585	0.44233
474	H	H36	0.13277	0.95979	0.31724
475	H	H37	0.89599	0.32978	0.60511
476	H	H38	0.78215	0.172	0.48898
477	H	H39	0.92469	0.25179	0.58664
478	H	H40	0.66925	0.31184	0.49953
479	H	H41	0.86885	0.17418	0.52938
480	H	H42	0.68747	0.4008	0.54583
481	H	H43	0.77128	0.44467	0.60007
482	H	H44	0.56394	0.07573	0.49049
483	H	H45	0.83897	0.40069	0.61036
484	H	H46	0.39723	0.94502	0.32524
485	H	H47	0.48275	0.13467	0.41539
486	H	H48	0.33823	-1e-05	0.33518
487	H	H49	0.6494	0.05379	0.42249
488	H	H50	0.38138	0.09339	0.37997
489	H	H51	0.65932	0.97391	0.38233
490	H	H52	0.58724	0.91409	0.32285
491	H	H53	0.72688	0.26869	0.42324
492	H	H54	0.49941	0.92818	0.30515
493	H	H55	0.23831	0.66358	0.62071
494	H	H56	0.14051	0.52142	0.49341
495	H	H57	0.27426	0.59267	0.59756
496	H	H58	0.01395	0.64739	0.51352
497	H	H59	0.22575	0.52231	0.53509
498	H	H60	0.02078	0.72316	0.56832
499	H	H61	0.09992	0.76244	0.62612
500	H	H62	0.9087	0.42704	0.49817
501	H	H63	0.17467	0.72599	0.63124
502	H	H64	0.74665	0.33368	0.31985
503	H	H65	0.85497	0.5033	0.42525
504	H	H66	0.71509	0.4116	0.32754
505	H	H67	0.97135	0.36859	0.43538
506	H	H68	0.76209	0.48786	0.38642
507	H	H69	0.94743	0.26875	0.40268
508	H	H70	0.86585	0.21802	0.34762
509	H	H71	0.09017	0.60162	0.42893
510	H	H72	0.80554	0.26589	0.32239
511	H	H73	0.57989	0.68607	0.62638
512	H	H74	0.47247	0.5151	0.51793
513	H	H75	0.61296	0.60943	0.61529
514	H	H76	0.34792	0.64432	0.5153
515	H	H77	0.55931	0.52507	0.56238
516	H	H78	0.3592	0.73313	0.55801
517	H	H79	0.4428	0.78624	0.61155
518	H	H80	0.24638	0.41754	0.52418
519	H	H81	0.51749	0.75121	0.62484
520	H	H82	0.09131	0.33162	0.33264
521	H	H83	0.18584	0.48426	0.45479
522	H	H84	0.0526	0.40186	0.35094
523	H	H85	0.31652	0.36311	0.44851
524	H	H86	0.09916	0.47737	0.41108
525	H	H87	0.31689	0.28681	0.39656
526	H	H88	0.24381	0.24629	0.33507
527	H	H89	0.41748	0.5865	0.44205
528	H	H90	0.16551	0.27711	0.32449
529	H	H91	0.89525	0.64878	0.6031
530	H	H92	0.7855	0.50878	0.47695
531	H	H93	0.92456	0.5739	0.57737
532	H	H94	0.67392	0.64838	0.50175
533	H	H95	0.87007	0.50456	0.51552
534	H	H96	0.68803	0.72658	0.55714
535	H	H97	0.7679	0.76021	0.61396
536	H	H98	0.5516	0.4311	0.49952
537	H	H99	0.83704	0.71701	0.61715
538	H	H100	0.39941	0.30336	0.31457
539	H	H101	0.50116	0.49993	0.40051
540	H	H102	0.35206	0.3692	0.32768
541	H	H103	0.6131	0.36885	0.45143
542	H	H104	0.4165	0.478	0.35
543	H	H105	0.60684	0.27242	0.42427
544	H	H106	0.5378	0.21481	0.36348
545	H	H107	0.73601	0.57914	0.41614
546	H	H108	0.47063	0.24751	0.32911
547	H	H109	0.24105	0.99045	0.60367
548	H	H110	0.11561	0.8186	0.49938
549	H	H111	0.27241	0.91474	0.58401
550	H	H112	0.99414	0.94948	0.51469
551	H	H113	0.21082	0.83021	0.53284
552	H	H114	0.01438	0.04142	0.55768
553	H	H115	0.10511	0.09428	0.60524
554	H	H116	0.89398	0.72403	0.49027
555	H	H117	0.17898	0.05687	0.61167
556	H	H118	0.74431	0.68506	0.30479
557	H	H119	0.88303	0.8475	0.4105
558	H	H120	0.73447	0.77632	0.32072
559	H	H121	0.95556	0.67763	0.41115
560	H	H122	0.81259	0.86418	0.36273
561	H	H123	0.93173	0.58711	0.36416
562	H	H124	0.84246	0.54109	0.31652
563	H	H125	0.0729	0.91549	0.43465
564	H	H126	0.76463	0.57377	0.33391
565	H	H127	0.57292	0.01825	0.61173
566	H	H128	0.4775	0.84322	0.50549
567	H	H129	0.6172	0.95089	0.60045
568	H	H130	0.3379	0.95668	0.49631
569	H	H131	0.5702	0.86471	0.54832
570	H	H132	0.34403	0.04681	0.53435
571	H	H133	0.42503	0.10523	0.58899
572	H	H134	0.24768	0.73299	0.49401
573	H	H135	0.50253	0.07577	0.60697
574	H	H136	0.09137	0.65084	0.31357
575	H	H137	0.20467	0.80939	0.42893
576	H	H138	0.05646	0.72272	0.33592
577	H	H139	0.32038	0.67692	0.41828
578	H	H140	0.11193	0.80071	0.39287
579	H	H141	0.30108	0.58296	0.37898
580	H	H142	0.21421	0.5303	0.32831
581	H	H143	0.42933	0.91173	0.42793
582	H	H144	0.13957	0.56731	0.32374
583	H	H145	0.89301	0.00972	0.64136
584	H	H146	0.83512	0.84199	0.53108
585	H	H147	0.93562	0.94015	0.64632
586	H	H148	0.70397	0.95651	0.48559
587	H	H149	0.90742	0.8579	0.59171
588	H	H150	0.69513	0.04174	0.51927
589	H	H151	0.75645	0.09677	0.58424
590	H	H152	0.60154	0.73843	0.50582
591	H	H153	0.82795	0.06796	0.61806
592	H	H154	0.43336	0.63669	0.34663
593	H	H155	0.55753	0.78652	0.4645
594	H	H156	0.39833	0.70205	0.38168
595	H	H157	0.69946	0.69162	0.40262
596	H	H158	0.45723	0.77306	0.44162
597	H	H159	0.68076	0.61166	0.34767
598	H	H160	0.57419	0.54444	0.32493
599	H	H161	0.80065	0.88956	0.4416
600	H	H162	0.49901	0.58273	0.32121
601	N	N1	0.07592	0.25114	0.52753
602	N	N2	0.91965	0.0698	0.40792
603	N	N3	0.42966	0.26154	0.52877
604	N	N4	0.23971	0.08397	0.42369
605	N	N5	0.74433	0.25844	0.50748
606	N	N6	0.55578	0.07968	0.40214
607	N	N7	0.09633	0.60159	0.51589
608	N	N8	0.90386	0.42617	0.41085
609	N	N9	0.43006	0.5994	0.52774
610	N	N10	0.23346	0.40608	0.43767
611	N	N11	0.7488	0.59404	0.50222
612	N	N12	0.54119	0.41368	0.41289
613	N	N13	0.07464	0.9019	0.51958
614	N	N14	0.89173	0.74143	0.40215
615	N	N15	0.424	0.91838	0.51407
616	N	N16	0.24904	0.73085	0.40559
617	N	N17	0.7833	0.91848	0.52151
618	N	N18	0.60848	0.72163	0.42128
