# Supplementary material for: Optical heterostructure in a two-dimensional organic crystal
Source: Nat Commun. 2025 Dec 29;17:1168. doi: 10.1038/s41467-025-67937-5 (PMC12858964; doi:10.1038/s41467-025-67937-5)
Supplement: Supplementary file 3 — Supplementary Data 1 [file 41467_2025_67937_MOESM3_ESM.zip › Fractional coordinates/Figure 2/PDCz_2layers_optimized.xlsx]

## Sheet: Sheet1
			x	y	z
1	N	N1	0.85773	0.67757	0.53328
2	N	N2	0.39042	0.53568	0.59255
3	N	N3	0.35757	0.82256	0.4326
4	N	N4	0.89071	0.96436	0.37331
5	N	N5	0.14243	0.32256	0.4326
6	N	N6	0.60929	0.46436	0.37331
7	N	N7	0.64227	0.17757	0.53328
8	N	N8	0.10958	0.03568	0.59255
9	C	C1	0.77373	0.74942	0.53985
10	C	C2	0.80984	0.80998	0.56077
11	C	C3	0.70494	0.87715	0.56224
12	C	C4	0.56819	0.88346	0.54346
13	C	C5	0.53283	0.8227	0.52269
14	C	C6	0.63665	0.75518	0.5205
15	C	C7	0.64052	0.68399	0.50144
16	C	C8	0.54418	0.65654	0.47777
17	C	C9	0.58545	0.58368	0.46353
18	C	C10	0.71955	0.53685	0.47319
19	C	C11	0.81737	0.5624	0.4968
20	C	C12	0.77808	0.63673	0.51034
21	C	C13	0.99489	0.64542	0.54875
22	C	C14	0.15278	0.65791	0.53795
23	C	C15	0.28498	0.62139	0.55235
24	C	C16	0.25837	0.57356	0.57768
25	C	C17	0.10025	0.56345	0.58894
26	C	C18	-0.03154	0.5987	0.57428
27	C	C19	0.51609	0.57818	0.60683
28	C	C20	0.5588	0.66079	0.60495
29	C	C21	0.68454	0.68845	0.62321
30	C	C22	0.76735	0.63511	0.64255
31	C	C23	0.72619	0.55259	0.64398
32	C	C24	0.59858	0.52341	0.62625
33	C	C25	0.51838	0.44512	0.62369
34	C	C26	0.54112	0.36917	0.63742
35	C	C27	0.43784	0.30459	0.63006
36	C	C28	0.31347	0.31493	0.60887
37	C	C29	0.2876	0.38997	0.59495
38	C	C30	0.38977	0.45492	0.60286
39	C	C31	0.2736	0.75072	0.42605
40	C	C32	0.30966	0.69015	0.40513
41	C	C33	0.20493	0.62296	0.40367
42	C	C34	0.0682	0.61654	0.42243
43	C	C35	0.03279	0.67731	0.44319
44	C	C36	0.13646	0.74485	0.44537
45	C	C37	0.14022	0.81606	0.46439
46	C	C38	0.04389	0.84332	0.48807
47	C	C39	0.08518	0.91611	0.50238
48	C	C40	0.21926	0.963	0.49273
49	C	C41	0.31703	0.9376	0.46913
50	C	C42	0.27774	0.8633	0.45554
51	C	C43	0.49476	0.85464	0.41712
52	C	C44	0.65267	0.84219	0.4279
53	C	C45	0.78506	0.87872	0.41354
54	C	C46	0.75852	0.92654	0.38821
55	C	C47	0.60043	0.93645	0.37694
56	C	C48	0.46841	0.90125	0.39156
57	C	C49	0.01659	0.92191	0.35908
58	C	C50	0.05929	0.83931	0.36092
59	C	C51	0.18482	0.81157	0.34264
60	C	C52	0.26763	0.86485	0.32332
61	C	C53	0.2265	0.9474	0.32191
62	C	C54	0.09914	0.97663	0.33964
63	C	C55	0.01875	0.0549	0.34218
64	C	C56	0.04125	0.13085	0.32842
65	C	C57	0.93775	0.19536	0.33576
66	C	C58	0.81345	0.185	0.35693
67	C	C59	0.78772	0.10993	0.37085
68	C	C60	0.89006	0.0451	0.36298
69	C	C61	0.2264	0.25072	0.42605
70	C	C62	0.19034	0.19015	0.40513
71	C	C63	0.29507	0.12296	0.40367
72	C	C64	0.4318	0.11654	0.42243
73	C	C65	0.46721	0.17731	0.44319
74	C	C66	0.36354	0.24485	0.44537
75	C	C67	0.35978	0.31606	0.46439
76	C	C68	0.45611	0.34332	0.48807
77	C	C69	0.41482	0.41611	0.50238
78	C	C70	0.28074	0.463	0.49273
79	C	C71	0.18297	0.4376	0.46913
80	C	C72	0.22226	0.3633	0.45554
81	C	C73	0.00524	0.35464	0.41712
82	C	C74	0.84733	0.34219	0.4279
83	C	C75	0.71494	0.37872	0.41354
84	C	C76	0.74148	0.42654	0.38821
85	C	C77	0.89957	0.43645	0.37694
86	C	C78	0.03159	0.40125	0.39156
87	C	C79	0.48341	0.42191	0.35908
88	C	C80	0.44071	0.33931	0.36092
89	C	C81	0.31519	0.31157	0.34264
90	C	C82	0.23237	0.36485	0.32332
91	C	C83	0.2735	0.4474	0.32191
92	C	C84	0.40086	0.47663	0.33964
93	C	C85	0.48125	0.5549	0.34218
94	C	C86	0.45875	0.63086	0.32842
95	C	C87	0.56225	0.69536	0.33576
96	C	C88	0.68655	0.685	0.35693
97	C	C89	0.71228	0.60993	0.37085
98	C	C90	0.60994	0.5451	0.36298
99	C	C91	0.72627	0.24942	0.53985
100	C	C92	0.69016	0.30998	0.56077
101	C	C93	0.79506	0.37715	0.56224
102	C	C94	0.93181	0.38346	0.54346
103	C	C95	0.96717	0.3227	0.52269
104	C	C96	0.86335	0.25518	0.5205
105	C	C97	0.85948	0.18399	0.50144
106	C	C98	0.95582	0.15653	0.47777
107	C	C99	0.91455	0.08368	0.46353
108	C	C100	0.78045	0.03685	0.47319
109	C	C101	0.68263	0.0624	0.4968
110	C	C102	0.72192	0.13673	0.51034
111	C	C103	0.50511	0.14542	0.54875
112	C	C104	0.34722	0.15791	0.53795
113	C	C105	0.21502	0.12139	0.55235
114	C	C106	0.24163	0.07356	0.57768
115	C	C107	0.39975	0.06345	0.58894
116	C	C108	0.53154	0.0987	0.57428
117	C	C109	0.98391	0.07818	0.60683
118	C	C110	0.9412	0.16079	0.60495
119	C	C111	0.81546	0.18845	0.62321
120	C	C112	0.73265	0.13511	0.64255
121	C	C113	0.77381	0.05259	0.64398
122	C	C114	0.90142	0.02341	0.62625
123	C	C115	0.98162	0.94512	0.62369
124	C	C116	0.95888	0.86917	0.63742
125	C	C117	0.06216	0.80459	0.63006
126	C	C118	0.18653	0.81494	0.60887
127	C	C119	0.2124	0.88997	0.59495
128	C	C120	0.11023	0.95492	0.60286
129	H	H1	0.91592	0.80493	0.57528
130	H	H2	0.72995	0.92563	0.5783
131	H	H3	0.48933	0.93707	0.54497
132	H	H4	0.42687	0.82793	0.50817
133	H	H5	0.43813	0.69184	0.47072
134	H	H6	0.51105	0.56225	0.44499
135	H	H7	0.7466	0.47903	0.46214
136	H	H8	0.92096	0.52594	0.50431
137	H	H9	0.17103	0.69477	0.51804
138	H	H10	0.40818	0.62862	0.54359
139	H	H11	0.08135	0.52808	0.60916
140	H	H12	0.84472	0.59087	0.58259
141	H	H13	0.49765	0.70251	0.58968
142	H	H14	0.72124	0.75246	0.62192
143	H	H15	0.86544	0.65856	0.65654
144	H	H16	0.79002	0.51089	0.65893
145	H	H17	0.6386	0.36142	0.65368
146	H	H18	0.45351	0.245	0.64054
147	H	H19	0.23604	0.26295	0.60319
148	H	H20	0.19083	0.39731	0.57856
149	H	H21	0.4157	0.69516	0.39063
150	H	H22	0.23	0.57453	0.3876
151	H	H23	-0.01059	0.56297	0.42087
152	H	H24	0.92683	0.67205	0.4577
153	H	H25	0.93789	0.80807	0.49512
154	H	H26	0.01088	0.93759	0.5209
155	H	H27	0.24636	0.02082	0.50375
156	H	H28	0.42064	0.97401	0.46158
157	H	H29	0.67097	0.80527	0.44779
158	H	H30	0.90823	0.87134	0.42229
159	H	H31	0.58132	0.97185	0.35673
160	H	H32	0.34468	0.9091	0.38325
161	H	H33	-0.00214	0.79758	0.37614
162	H	H34	0.22129	0.74751	0.34391
163	H	H35	0.36551	0.84143	0.30931
164	H	H36	0.29012	0.98905	0.30693
165	H	H37	0.13879	0.13861	0.31218
166	H	H38	0.95344	0.25499	0.32531
167	H	H39	0.73606	0.23696	0.36263
168	H	H40	0.69101	0.10265	0.38726
169	H	H41	0.0843	0.19516	0.39063
170	H	H42	0.27	0.07453	0.3876
171	H	H43	0.51059	0.06297	0.42087
172	H	H44	0.57317	0.17205	0.4577
173	H	H45	0.56211	0.30807	0.49512
174	H	H46	0.48912	0.43759	0.5209
175	H	H47	0.25364	0.52082	0.50375
176	H	H48	0.07936	0.47401	0.46158
177	H	H49	0.82903	0.30527	0.44779
178	H	H50	0.59177	0.37134	0.42229
179	H	H51	0.91868	0.47185	0.35673
180	H	H52	0.15532	0.4091	0.38325
181	H	H53	0.50214	0.29758	0.37614
182	H	H54	0.27871	0.24751	0.34391
183	H	H55	0.13449	0.34143	0.30931
184	H	H56	0.20988	0.48905	0.30693
185	H	H57	0.36121	0.63861	0.31218
186	H	H58	0.54656	0.75498	0.32531
187	H	H59	0.76394	0.73696	0.36263
188	H	H60	0.80899	0.60265	0.38726
189	H	H61	0.58408	0.30493	0.57528
190	H	H62	0.77005	0.42563	0.5783
191	H	H63	0.01067	0.43707	0.54497
192	H	H64	0.07313	0.32793	0.50817
193	H	H65	0.06187	0.19184	0.47072
194	H	H66	-0.01105	0.06225	0.44499
195	H	H67	0.7534	0.97903	0.46214
196	H	H68	0.57904	0.02594	0.50431
197	H	H69	0.32897	0.19477	0.51804
198	H	H70	0.09182	0.12862	0.54359
199	H	H71	0.41865	0.02808	0.60916
200	H	H72	0.65528	0.09087	0.58259
201	H	H73	0.00235	0.20251	0.58968
202	H	H74	0.77876	0.25246	0.62192
203	H	H75	0.63456	0.15856	0.65654
204	H	H76	0.70998	0.01089	0.65893
205	H	H77	0.8614	0.86142	0.65368
206	H	H78	0.04649	0.745	0.64054
207	H	H79	0.26396	0.76295	0.60319
208	H	H80	0.30917	0.89731	0.57856
