# Supplementary material for: Optical heterostructure in a two-dimensional organic crystal
Source: Nat Commun. 2025 Dec 29;17:1168. doi: 10.1038/s41467-025-67937-5 (PMC12858964; doi:10.1038/s41467-025-67937-5)
Supplement: Supplementary file 3 — Supplementary Data 1 [file 41467_2025_67937_MOESM3_ESM.zip › Fractional coordinates/Figure 2/PDCz_BN_optimized.xlsx]

## Sheet: Sheet1
			x	y	z
1	B	B1	0.03704	0.07407	0.36667
2	B	B2	0.14815	0.07407	0.36667
3	B	B3	0.25926	0.07407	0.36667
4	B	B4	0.37037	0.07407	0.36667
5	B	B5	0.48148	0.07407	0.36667
6	B	B6	0.59259	0.07407	0.36667
7	B	B7	0.7037	0.07407	0.36667
8	B	B8	0.81481	0.07407	0.36667
9	B	B9	0.92593	0.07407	0.36667
10	B	B10	0.03704	0.18519	0.36667
11	B	B11	0.14815	0.18519	0.36667
12	B	B12	0.25926	0.18519	0.36667
13	B	B13	0.37037	0.18519	0.36667
14	B	B14	0.48148	0.18519	0.36667
15	B	B15	0.59259	0.18519	0.36667
16	B	B16	0.7037	0.18519	0.36667
17	B	B17	0.81481	0.18519	0.36667
18	B	B18	0.92593	0.18519	0.36667
19	B	B19	0.03704	0.2963	0.36667
20	B	B20	0.14815	0.2963	0.36667
21	B	B21	0.25926	0.2963	0.36667
22	B	B22	0.37037	0.2963	0.36667
23	B	B23	0.48148	0.2963	0.36667
24	B	B24	0.59259	0.2963	0.36667
25	B	B25	0.7037	0.2963	0.36667
26	B	B26	0.81481	0.2963	0.36667
27	B	B27	0.92593	0.2963	0.36667
28	B	B28	0.03704	0.40741	0.36667
29	B	B29	0.14815	0.40741	0.36667
30	B	B30	0.25926	0.40741	0.36667
31	B	B31	0.37037	0.40741	0.36667
32	B	B32	0.48148	0.40741	0.36667
33	B	B33	0.59259	0.40741	0.36667
34	B	B34	0.7037	0.40741	0.36667
35	B	B35	0.81481	0.40741	0.36667
36	B	B36	0.92593	0.40741	0.36667
37	B	B37	0.03704	0.51852	0.36667
38	B	B38	0.14815	0.51852	0.36667
39	B	B39	0.25926	0.51852	0.36667
40	B	B40	0.37037	0.51852	0.36667
41	B	B41	0.48148	0.51852	0.36667
42	B	B42	0.59259	0.51852	0.36667
43	B	B43	0.7037	0.51852	0.36667
44	B	B44	0.81481	0.51852	0.36667
45	B	B45	0.92593	0.51852	0.36667
46	B	B46	0.03704	0.62963	0.36667
47	B	B47	0.14815	0.62963	0.36667
48	B	B48	0.25926	0.62963	0.36667
49	B	B49	0.37037	0.62963	0.36667
50	B	B50	0.48148	0.62963	0.36667
51	B	B51	0.59259	0.62963	0.36667
52	B	B52	0.7037	0.62963	0.36667
53	B	B53	0.81481	0.62963	0.36667
54	B	B54	0.92593	0.62963	0.36667
55	B	B55	0.03704	0.74074	0.36667
56	B	B56	0.14815	0.74074	0.36667
57	B	B57	0.25926	0.74074	0.36667
58	B	B58	0.37037	0.74074	0.36667
59	B	B59	0.48148	0.74074	0.36667
60	B	B60	0.59259	0.74074	0.36667
61	B	B61	0.7037	0.74074	0.36667
62	B	B62	0.81481	0.74074	0.36667
63	B	B63	0.92593	0.74074	0.36667
64	B	B64	0.03704	0.85185	0.36667
65	B	B65	0.14815	0.85185	0.36667
66	B	B66	0.25926	0.85185	0.36667
67	B	B67	0.37037	0.85185	0.36667
68	B	B68	0.48148	0.85185	0.36667
69	B	B69	0.59259	0.85185	0.36667
70	B	B70	0.7037	0.85185	0.36667
71	B	B71	0.81481	0.85185	0.36667
72	B	B72	0.92593	0.85185	0.36667
73	B	B73	0.03704	0.96296	0.36667
74	B	B74	0.14815	0.96296	0.36667
75	B	B75	0.25926	0.96296	0.36667
76	B	B76	0.37037	0.96296	0.36667
77	B	B77	0.48148	0.96296	0.36667
78	B	B78	0.59259	0.96296	0.36667
79	B	B79	0.7037	0.96296	0.36667
80	B	B80	0.81481	0.96296	0.36667
81	B	B81	0.92593	0.96296	0.36667
82	N	N1	0.07407	0.03704	0.36667
83	N	N2	0.18519	0.03704	0.36667
84	N	N3	0.2963	0.03704	0.36667
85	N	N4	0.40741	0.03704	0.36667
86	N	N5	0.51852	0.03704	0.36667
87	N	N6	0.62963	0.03704	0.36667
88	N	N7	0.74074	0.03704	0.36667
89	N	N8	0.85185	0.03704	0.36667
90	N	N9	0.96296	0.03704	0.36667
91	N	N10	0.07407	0.14815	0.36667
92	N	N11	0.18519	0.14815	0.36667
93	N	N12	0.2963	0.14815	0.36667
94	N	N13	0.40741	0.14815	0.36667
95	N	N14	0.51852	0.14815	0.36667
96	N	N15	0.62963	0.14815	0.36667
97	N	N16	0.74074	0.14815	0.36667
98	N	N17	0.85185	0.14815	0.36667
99	N	N18	0.96296	0.14815	0.36667
100	N	N19	0.07407	0.25926	0.36667
101	N	N20	0.18519	0.25926	0.36667
102	N	N21	0.2963	0.25926	0.36667
103	N	N22	0.40741	0.25926	0.36667
104	N	N23	0.51852	0.25926	0.36667
105	N	N24	0.62963	0.25926	0.36667
106	N	N25	0.74074	0.25926	0.36667
107	N	N26	0.85185	0.25926	0.36667
108	N	N27	0.96296	0.25926	0.36667
109	N	N28	0.07407	0.37037	0.36667
110	N	N29	0.18519	0.37037	0.36667
111	N	N30	0.2963	0.37037	0.36667
112	N	N31	0.40741	0.37037	0.36667
113	N	N32	0.51852	0.37037	0.36667
114	N	N33	0.62963	0.37037	0.36667
115	N	N34	0.74074	0.37037	0.36667
116	N	N35	0.85185	0.37037	0.36667
117	N	N36	0.96296	0.37037	0.36667
118	N	N37	0.07407	0.48148	0.36667
119	N	N38	0.18519	0.48148	0.36667
120	N	N39	0.2963	0.48148	0.36667
121	N	N40	0.40741	0.48148	0.36667
122	N	N41	0.51852	0.48148	0.36667
123	N	N42	0.62963	0.48148	0.36667
124	N	N43	0.74074	0.48148	0.36667
125	N	N44	0.85185	0.48148	0.36667
126	N	N45	0.96296	0.48148	0.36667
127	N	N46	0.07407	0.59259	0.36667
128	N	N47	0.18519	0.59259	0.36667
129	N	N48	0.2963	0.59259	0.36667
130	N	N49	0.40741	0.59259	0.36667
131	N	N50	0.51852	0.59259	0.36667
132	N	N51	0.62963	0.59259	0.36667
133	N	N52	0.74074	0.59259	0.36667
134	N	N53	0.85185	0.59259	0.36667
135	N	N54	0.96296	0.59259	0.36667
136	N	N55	0.07407	0.7037	0.36667
137	N	N56	0.18519	0.7037	0.36667
138	N	N57	0.2963	0.7037	0.36667
139	N	N58	0.40741	0.7037	0.36667
140	N	N59	0.51852	0.7037	0.36667
141	N	N60	0.62963	0.7037	0.36667
142	N	N61	0.74074	0.7037	0.36667
143	N	N62	0.85185	0.7037	0.36667
144	N	N63	0.96296	0.7037	0.36667
145	N	N64	0.07407	0.81481	0.36667
146	N	N65	0.18519	0.81481	0.36667
147	N	N66	0.2963	0.81481	0.36667
148	N	N67	0.40741	0.81481	0.36667
149	N	N68	0.51852	0.81481	0.36667
150	N	N69	0.62963	0.81481	0.36667
151	N	N70	0.74074	0.81481	0.36667
152	N	N71	0.85185	0.81481	0.36667
153	N	N72	0.96296	0.81481	0.36667
154	N	N73	0.07407	0.92593	0.36667
155	N	N74	0.18519	0.92593	0.36667
156	N	N75	0.2963	0.92593	0.36667
157	N	N76	0.40741	0.92593	0.36667
158	N	N77	0.51852	0.92593	0.36667
159	N	N78	0.62963	0.92593	0.36667
160	N	N79	0.74074	0.92593	0.36667
161	N	N80	0.85185	0.92593	0.36667
162	N	N81	0.96296	0.92593	0.36667
163	N	N82	0.55572	0.37601	0.52702
164	N	N83	0.45176	0.55695	0.52528
165	C	C1	0.622	0.39208	0.53804
166	C	C2	0.67679	0.45437	0.55218
167	C	C3	0.73798	0.45626	0.56214
168	C	C4	0.74461	0.39784	0.55796
169	C	C5	0.68977	0.3359	0.54371
170	C	C6	0.62753	0.33234	0.53356
171	C	C7	0.56138	0.27807	0.51917
172	C	C8	0.53481	0.20886	0.5089
173	C	C9	0.46688	0.17011	0.4955
174	C	C10	0.42533	0.1999	0.49189
175	C	C11	0.45038	0.26869	0.50166
176	C	C12	0.51838	0.30707	0.51552
177	C	C13	0.53044	0.42247	0.52706
178	C	C14	0.54594	0.46836	0.49176
179	C	C15	0.51984	0.51259	0.49107
180	C	C16	0.47902	0.51273	0.52624
181	C	C17	0.46487	0.46773	0.56209
182	C	C18	0.48966	0.42234	0.56222
183	C	C19	0.48724	0.62634	0.51357
184	C	C20	0.55643	0.66891	0.50355
185	C	C21	0.57885	0.73742	0.49433
186	C	C22	0.53386	0.76336	0.49498
187	C	C23	0.46523	0.7211	0.50557
188	C	C24	0.44135	0.65211	0.51511
189	C	C25	0.37548	0.59604	0.52806
190	C	C26	0.3112	0.58979	0.53443
191	C	C27	0.25625	0.52671	0.54666
192	C	C28	0.26494	0.46975	0.55208
193	C	C29	0.32825	0.47443	0.54573
194	C	C30	0.38359	0.53814	0.53417
195	H	H1	0.67171	0.49964	0.55562
196	H	H2	0.78145	0.504	0.5737
197	H	H3	0.79314	0.40108	0.56629
198	H	H4	0.69522	0.29068	0.54075
199	H	H5	0.56689	0.18552	0.51134
200	H	H6	0.44556	0.1161	0.48762
201	H	H7	0.37236	0.16858	0.48117
202	H	H8	0.41806	0.29171	0.49851
203	H	H9	0.57732	0.46793	0.46424
204	H	H10	0.52971	0.54621	0.46262
205	H	H11	0.43505	0.46891	0.5903
206	H	H12	0.4783	0.38709	0.59001
207	H	H13	0.5922	0.64984	0.50327
208	H	H14	0.63263	0.77148	0.48648
209	H	H15	0.55314	0.81722	0.4875
210	H	H16	0.4305	0.74149	0.50657
211	H	H17	0.30425	0.63384	0.52974
212	H	H18	0.20597	0.52127	0.552
213	H	H19	0.22129	0.42068	0.56145
214	H	H20	0.33381	0.4295	0.54946
