# Supplementary material for: Optical heterostructure in a two-dimensional organic crystal
Source: Nat Commun. 2025 Dec 29;17:1168. doi: 10.1038/s41467-025-67937-5 (PMC12858964; doi:10.1038/s41467-025-67937-5)
Supplement: Supplementary file 3 — Supplementary Data 1 [file 41467_2025_67937_MOESM3_ESM.zip › Fractional coordinates/Figure 2/PDCz_SiO2_optimized.xlsx]

## Sheet: Sheet1
			x	y	z
1	Si	Si1	0	0	0.26081
2	Si	Si2	0.13333	0.06667	0.22022
3	Si	Si3	0.2	0	0.26081
4	Si	Si4	0.33333	0.06667	0.22022
5	Si	Si5	0.4	0	0.26081
6	Si	Si6	0.53333	0.06667	0.22022
7	Si	Si7	0.6	0	0.26081
8	Si	Si8	0.73333	0.06667	0.22022
9	Si	Si9	0.8	0	0.26081
10	Si	Si10	0.93333	0.06667	0.22022
11	Si	Si11	0	0.2	0.26081
12	Si	Si12	0.13333	0.26667	0.22022
13	Si	Si13	0.2	0.2	0.26081
14	Si	Si14	0.33333	0.26667	0.22022
15	Si	Si15	0.4	0.2	0.26081
16	Si	Si16	0.53333	0.26667	0.22022
17	Si	Si17	0.6	0.2	0.26081
18	Si	Si18	0.73333	0.26667	0.22022
19	Si	Si19	0.8	0.2	0.26081
20	Si	Si20	0.93333	0.26667	0.22022
21	Si	Si21	0	0.4	0.26081
22	Si	Si22	0.13333	0.46667	0.22022
23	Si	Si23	0.2	0.4	0.26081
24	Si	Si24	0.33333	0.46667	0.22022
25	Si	Si25	0.4	0.4	0.26081
26	Si	Si26	0.53333	0.46667	0.22022
27	Si	Si27	0.6	0.4	0.26081
28	Si	Si28	0.73333	0.46667	0.22022
29	Si	Si29	0.8	0.4	0.26081
30	Si	Si30	0.93333	0.46667	0.22022
31	Si	Si31	0	0.6	0.26081
32	Si	Si32	0.13333	0.66667	0.22022
33	Si	Si33	0.2	0.6	0.26081
34	Si	Si34	0.33333	0.66667	0.22022
35	Si	Si35	0.4	0.6	0.26081
36	Si	Si36	0.53333	0.66667	0.22022
37	Si	Si37	0.6	0.6	0.26081
38	Si	Si38	0.73333	0.66667	0.22022
39	Si	Si39	0.8	0.6	0.26081
40	Si	Si40	0.93333	0.66667	0.22022
41	Si	Si41	0	0.8	0.26081
42	Si	Si42	0.13333	0.86667	0.22022
43	Si	Si43	0.2	0.8	0.26081
44	Si	Si44	0.33333	0.86667	0.22022
45	Si	Si45	0.4	0.8	0.26081
46	Si	Si46	0.53333	0.86667	0.22022
47	Si	Si47	0.6	0.8	0.26081
48	Si	Si48	0.73333	0.86667	0.22022
49	Si	Si49	0.8	0.8	0.26081
50	Si	Si50	0.93333	0.86667	0.22022
51	O	O1	0.13333	0.06667	0.1679
52	O	O2	0.16655	0.1331	0.24099
53	O	O3	0.0669	0.03345	0.24099
54	O	O4	0.16655	0.03345	0.24099
55	O	O5	0.33333	0.06667	0.1679
56	O	O6	0.36655	0.1331	0.24099
57	O	O7	0.2669	0.03345	0.24099
58	O	O8	0.36655	0.03345	0.24099
59	O	O9	0.53333	0.06667	0.1679
60	O	O10	0.56655	0.1331	0.24099
61	O	O11	0.4669	0.03345	0.24099
62	O	O12	0.56655	0.03345	0.24099
63	O	O13	0.73333	0.06667	0.1679
64	O	O14	0.76655	0.1331	0.24099
65	O	O15	0.6669	0.03345	0.24099
66	O	O16	0.76655	0.03345	0.24099
67	O	O17	0.93333	0.06667	0.1679
68	O	O18	0.96655	0.1331	0.24099
69	O	O19	0.8669	0.03345	0.24099
70	O	O20	0.96655	0.03345	0.24099
71	O	O21	0.13333	0.26667	0.1679
72	O	O22	0.16655	0.3331	0.24099
73	O	O23	0.0669	0.23345	0.24099
74	O	O24	0.16655	0.23345	0.24099
75	O	O25	0.33333	0.26667	0.1679
76	O	O26	0.36655	0.3331	0.24099
77	O	O27	0.2669	0.23345	0.24099
78	O	O28	0.36655	0.23345	0.24099
79	O	O29	0.53333	0.26667	0.1679
80	O	O30	0.56655	0.3331	0.24099
81	O	O31	0.4669	0.23345	0.24099
82	O	O32	0.56655	0.23345	0.24099
83	O	O33	0.73333	0.26667	0.1679
84	O	O34	0.76655	0.3331	0.24099
85	O	O35	0.6669	0.23345	0.24099
86	O	O36	0.76655	0.23345	0.24099
87	O	O37	0.93333	0.26667	0.1679
88	O	O38	0.96655	0.3331	0.24099
89	O	O39	0.8669	0.23345	0.24099
90	O	O40	0.96655	0.23345	0.24099
91	O	O41	0.13333	0.46667	0.1679
92	O	O42	0.16655	0.5331	0.24099
93	O	O43	0.0669	0.43345	0.24099
94	O	O44	0.16655	0.43345	0.24099
95	O	O45	0.33333	0.46667	0.1679
96	O	O46	0.36655	0.5331	0.24099
97	O	O47	0.2669	0.43345	0.24099
98	O	O48	0.36655	0.43345	0.24099
99	O	O49	0.53333	0.46667	0.1679
100	O	O50	0.56655	0.5331	0.24099
101	O	O51	0.4669	0.43345	0.24099
102	O	O52	0.56655	0.43345	0.24099
103	O	O53	0.73333	0.46667	0.1679
104	O	O54	0.76655	0.5331	0.24099
105	O	O55	0.6669	0.43345	0.24099
106	O	O56	0.76655	0.43345	0.24099
107	O	O57	0.93333	0.46667	0.1679
108	O	O58	0.96655	0.5331	0.24099
109	O	O59	0.8669	0.43345	0.24099
110	O	O60	0.96655	0.43345	0.24099
111	O	O61	0.13333	0.66667	0.1679
112	O	O62	0.16655	0.7331	0.24099
113	O	O63	0.0669	0.63345	0.24099
114	O	O64	0.16655	0.63345	0.24099
115	O	O65	0.33333	0.66667	0.1679
116	O	O66	0.36655	0.7331	0.24099
117	O	O67	0.2669	0.63345	0.24099
118	O	O68	0.36655	0.63345	0.24099
119	O	O69	0.53333	0.66667	0.1679
120	O	O70	0.56655	0.7331	0.24099
121	O	O71	0.4669	0.63345	0.24099
122	O	O72	0.56655	0.63345	0.24099
123	O	O73	0.73333	0.66667	0.1679
124	O	O74	0.76655	0.7331	0.24099
125	O	O75	0.6669	0.63345	0.24099
126	O	O76	0.76655	0.63345	0.24099
127	O	O77	0.93333	0.66667	0.1679
128	O	O78	0.96655	0.7331	0.24099
129	O	O79	0.8669	0.63345	0.24099
130	O	O80	0.96655	0.63345	0.24099
131	O	O81	0.13333	0.86667	0.1679
132	O	O82	0.16655	0.9331	0.24099
133	O	O83	0.0669	0.83345	0.24099
134	O	O84	0.16655	0.83345	0.24099
135	O	O85	0.33333	0.86667	0.1679
136	O	O86	0.36655	0.9331	0.24099
137	O	O87	0.2669	0.83345	0.24099
138	O	O88	0.36655	0.83345	0.24099
139	O	O89	0.53333	0.86667	0.1679
140	O	O90	0.56655	0.9331	0.24099
141	O	O91	0.4669	0.83345	0.24099
142	O	O92	0.56655	0.83345	0.24099
143	O	O93	0.73333	0.86667	0.1679
144	O	O94	0.76655	0.9331	0.24099
145	O	O95	0.6669	0.83345	0.24099
146	O	O96	0.76655	0.83345	0.24099
147	O	O97	0.93333	0.86667	0.1679
148	O	O98	0.96655	0.9331	0.24099
149	O	O99	0.8669	0.83345	0.24099
150	O	O100	0.96655	0.83345	0.24099
151	H	H1	0.00544	0.15348	0.53744
152	H	H2	0.25202	0.35267	0.5933
153	H	H3	0.1307	0.17406	0.49348
154	H	H4	0.28315	0.27518	0.58087
155	H	H5	0.0097	0.30611	0.49302
156	H	H6	0.22324	0.18689	0.53175
157	H	H7	0.0249	0.39756	0.53379
158	H	H8	0.11264	0.45287	0.58439
159	H	H9	0.92433	0.06602	0.49435
160	H	H10	0.18756	0.41778	0.59539
161	H	H11	0.98914	0.17297	0.3763
162	H	H12	0.75902	0.94184	0.32354
163	H	H13	0.85472	0.13515	0.40615
164	H	H14	0.7142	0.01054	0.31825
165	H	H15	0.98857	0.02321	0.44255
166	H	H16	0.75835	0.10256	0.364
167	H	H17	0.99932	0.9413	0.40578
168	H	H18	0.94151	0.89226	0.33768
169	H	H19	0.06943	0.26056	0.41966
170	H	H20	0.86469	0.9168	0.30868
171	H	H21	0.34542	0.17375	0.54431
172	H	H22	0.58882	0.3549	0.60116
173	H	H23	0.47956	0.18283	0.49385
174	H	H24	0.62079	0.27753	0.59069
175	H	H25	0.35364	0.31105	0.49285
176	H	H26	0.56664	0.19263	0.53781
177	H	H27	0.36434	0.39889	0.53627
178	H	H28	0.44889	0.45237	0.58954
179	H	H29	0.25467	0.08565	0.50803
180	H	H30	0.52485	0.41863	0.60112
181	H	H31	0.32822	0.16265	0.3816
182	H	H32	0.08305	0.00766	0.32421
183	H	H33	0.19424	0.15551	0.44648
184	H	H34	0.05307	0.08309	0.34737
185	H	H35	0.30313	0.01159	0.42782
186	H	H36	0.10752	0.15534	0.40806
187	H	H37	0.28192	0.92472	0.37862
188	H	H38	0.2038	0.89098	0.32037
189	H	H39	0.41902	0.25015	0.41786
190	H	H40	0.13237	0.93213	0.31897
191	H	H41	0.65845	0.15329	0.52651
192	H	H42	0.9103	0.3429	0.59264
193	H	H43	0.79969	0.17333	0.48378
194	H	H44	0.94366	0.26736	0.57895
195	H	H45	0.6758	0.30452	0.48681
196	H	H46	0.88919	0.18395	0.52495
197	H	H47	0.68995	0.39375	0.53012
198	H	H48	0.77477	0.44478	0.58353
199	H	H49	0.57234	0.07638	0.48105
200	H	H50	0.848	0.40752	0.59473
201	H	H51	0.65756	0.18203	0.36511
202	H	H52	0.38322	0.95351	0.33229
203	H	H53	0.51127	0.15297	0.40477
204	H	H54	0.34993	0.03246	0.33167
205	H	H55	0.64674	0.03864	0.41213
206	H	H56	0.41207	0.12875	0.37072
207	H	H57	0.63461	0.94248	0.38035
208	H	H58	0.5484	0.87934	0.33004
209	H	H59	0.74394	0.25917	0.41098
210	H	H60	0.47023	0.90761	0.31286
211	H	H61	0.01526	0.50294	0.53833
212	H	H62	0.25599	0.68708	0.6021
213	H	H63	0.14487	0.52067	0.49091
214	H	H64	0.28717	0.60985	0.58792
215	H	H65	0.02417	0.65393	0.49438
216	H	H66	0.23205	0.52768	0.53322
217	H	H67	0.03579	0.74007	0.5405
218	H	H68	0.11926	0.78898	0.59512
219	H	H69	0.92551	0.4209	0.49732
220	H	H70	0.19331	0.75265	0.6052
221	H	H71	0.99311	0.52482	0.37814
222	H	H72	0.75042	0.31852	0.31932
223	H	H73	0.85916	0.50027	0.4181
224	H	H74	0.71472	0.39407	0.32593
225	H	H75	0.98105	0.37119	0.43748
226	H	H76	0.76614	0.48106	0.37734
227	H	H77	0.96578	0.27404	0.40585
228	H	H78	0.88232	0.21509	0.35266
229	H	H79	0.08182	0.60688	0.41935
230	H	H80	0.81208	0.25132	0.32995
231	H	H81	0.34045	0.50451	0.53913
232	H	H82	0.58739	0.68523	0.60069
233	H	H83	0.47973	0.51656	0.49054
234	H	H84	0.62023	0.60874	0.58835
235	H	H85	0.35232	0.64287	0.49299
236	H	H86	0.56704	0.52579	0.53394
237	H	H87	0.36326	0.73048	0.53692
238	H	H88	0.44808	0.78372	0.58998
239	H	H89	0.25302	0.41876	0.49866
240	H	H90	0.52375	0.74963	0.60123
241	H	H91	0.33765	0.50132	0.37593
242	H	H92	0.07518	0.30931	0.328
243	H	H93	0.19535	0.48801	0.42845
244	H	H94	0.04099	0.3841	0.34305
245	H	H95	0.32443	0.36391	0.4211
246	H	H96	0.09916	0.47109	0.39335
247	H	H97	0.30403	0.26683	0.3853
248	H	H98	0.20862	0.20414	0.34375
249	H	H99	0.42502	0.58724	0.41654
250	H	H100	0.13523	0.24093	0.3306
251	H	H101	0.65641	0.49148	0.53002
252	H	H102	0.91536	0.67864	0.59089
253	H	H103	0.79285	0.50612	0.48645
254	H	H104	0.94599	0.60148	0.57442
255	H	H105	0.67696	0.64394	0.49253
256	H	H106	0.88519	0.51621	0.52314
257	H	H107	0.69552	0.73502	0.53552
258	H	H108	0.78277	0.78517	0.58699
259	H	H109	0.56701	0.41969	0.48404
260	H	H110	0.85449	0.74564	0.59646
261	H	H111	0.65406	0.52817	0.36982
262	H	H112	0.40228	0.30278	0.31398
263	H	H113	0.50927	0.5019	0.39607
264	H	H114	0.35425	0.36663	0.32941
265	H	H115	0.63894	0.38462	0.4314
266	H	H116	0.41695	0.47544	0.35259
267	H	H117	0.6343	0.28955	0.40405
268	H	H118	0.55856	0.22622	0.34719
269	H	H119	0.74167	0.60333	0.41686
270	H	H120	0.48226	0.2521	0.31997
271	H	H121	0.98737	0.82225	0.53107
272	H	H122	0.24644	0.01154	0.59598
273	H	H123	0.14258	0.84163	0.4863
274	H	H124	0.28483	0.93963	0.58193
275	H	H125	0.00842	0.96486	0.49239
276	H	H126	0.23367	0.85658	0.5274
277	H	H127	0.02331	0.05497	0.53448
278	H	H128	0.10934	0.10835	0.58656
279	H	H129	0.90467	0.74169	0.48538
280	H	H130	0.18403	0.07244	0.59697
281	H	H131	0.00925	0.82587	0.36879
282	H	H132	0.74347	0.68457	0.30741
283	H	H133	0.87088	0.82573	0.42784
284	H	H134	0.73053	0.77214	0.32968
285	H	H135	0.96727	0.67469	0.39461
286	H	H136	0.79444	0.84222	0.38915
287	H	H137	0.93582	0.58481	0.34569
288	H	H138	0.83886	0.53684	0.30733
289	H	H139	0.09202	0.90671	0.41488
290	H	H140	0.76313	0.57143	0.33323
291	H	H141	0.33382	0.82586	0.53148
292	H	H142	0.5853	0.01898	0.59634
293	H	H143	0.48086	0.84444	0.49034
294	H	H144	0.62252	0.9457	0.5856
295	H	H145	0.34797	0.9661	0.48706
296	H	H146	0.57084	0.85968	0.53337
297	H	H147	0.35752	0.05522	0.52821
298	H	H148	0.44162	0.11137	0.58134
299	H	H149	0.25583	0.7382	0.48726
300	H	H150	0.51871	0.07961	0.59462
301	H	H151	0.35398	0.82564	0.36909
302	H	H152	0.08643	0.63176	0.31756
303	H	H153	0.20808	0.80873	0.41874
304	H	H154	0.05064	0.7041	0.33605
305	H	H155	0.33009	0.67796	0.412
306	H	H156	0.11086	0.7917	0.38587
307	H	H157	0.3124	0.58455	0.37265
308	H	H158	0.22483	0.52934	0.32292
309	H	H159	0.43233	0.91289	0.41364
310	H	H160	0.14331	0.55812	0.32479
311	H	H161	0.67766	0.83236	0.5362
312	H	H162	0.91676	0.01981	0.60356
313	H	H163	0.81598	0.85182	0.49218
314	H	H164	0.95206	0.94491	0.59256
315	H	H165	0.68673	0.97726	0.48911
316	H	H166	0.90222	0.86218	0.53751
317	H	H167	0.69479	0.06361	0.53294
318	H	H168	0.77603	0.11557	0.58878
319	H	H169	0.5989	0.74242	0.4933
320	H	H170	0.85167	0.08181	0.60235
321	H	H171	0.68095	0.83664	0.37299
322	H	H172	0.42391	0.65019	0.32233
323	H	H173	0.54548	0.81304	0.43312
324	H	H174	0.39337	0.72536	0.34334
325	H	H175	0.67731	0.69697	0.40633
326	H	H176	0.45238	0.80555	0.399
327	H	H177	0.66647	0.61501	0.35769
328	H	H178	0.5623	0.54658	0.32595
329	H	H179	0.76079	0.92624	0.41611
330	H	H180	0.49296	0.58887	0.30841
331	C	C1	0.22558	0.31435	0.57127
332	C	C2	0.15732	0.21325	0.51472
333	C	C3	0.24288	0.27066	0.56441
334	C	C4	0.049	0.33086	0.51452
335	C	C5	0.20915	0.22085	0.53637
336	C	C6	0.14183	0.34228	0.54992
337	C	C7	0.05799	0.38221	0.53762
338	C	C8	0.10743	0.4133	0.56645
339	C	C9	0.04224	0.21167	0.48082
340	C	C10	0.95646	0.1087	0.47825
341	C	C11	0.14004	0.25695	0.52202
342	C	C12	0.09088	0.31113	0.52137
343	C	C13	0.17358	0.30797	0.55001
344	C	C14	0.14965	0.39388	0.57254
345	C	C15	0.00141	0.15739	0.50214
346	C	C16	0.7893	0.99164	0.32622
347	C	C17	0.8364	0.09551	0.38465
348	C	C18	0.75727	0.0251	0.33512
349	C	C19	0.96157	4e-05	0.41367
350	C	C20	0.78215	0.07677	0.36085
351	C	C21	0.88209	0.98389	0.35954
352	C	C22	0.96728	0.95429	0.39276
353	C	C23	0.9344	0.92637	0.35428
354	C	C24	0.95277	0.11455	0.43299
355	C	C25	0.03695	0.21807	0.43578
356	C	C26	0.86407	0.05981	0.38174
357	C	C27	0.92125	0.01633	0.39544
358	C	C28	0.84349	0.00935	0.35285
359	C	C29	0.89073	0.93957	0.33806
360	C	C30	0.99227	0.1694	0.4118
361	C	C31	0.56517	0.318	0.57752
362	C	C32	0.50372	0.22082	0.51656
363	C	C33	0.58285	0.27446	0.57172
364	C	C34	0.39168	0.33501	0.51555
365	C	C35	0.55248	0.22663	0.54154
366	C	C36	0.4832	0.34632	0.55288
367	C	C37	0.39801	0.38429	0.54018
368	C	C38	0.44565	0.41435	0.57059
369	C	C39	0.38673	0.21693	0.48297
370	C	C40	0.29096	0.1219	0.48872
371	C	C41	0.48571	0.26414	0.523
372	C	C42	0.43446	0.31634	0.52242
373	C	C43	0.51589	0.313	0.55324
374	C	C44	0.48851	0.39585	0.57695
375	C	C45	0.34125	0.1708	0.50866
376	C	C46	0.10679	0.03925	0.35107
377	C	C47	0.16964	0.12261	0.42057
378	C	C48	0.09043	0.08165	0.3641
379	C	C49	0.26809	0.997	0.40253
380	C	C50	0.12106	0.12222	0.39872
381	C	C51	0.18533	0.00412	0.36598
382	C	C52	0.25596	0.94825	0.37435
383	C	C53	0.21207	0.92922	0.34146
384	C	C54	0.28666	0.11963	0.44308
385	C	C55	0.38278	0.21398	0.43729
386	C	C56	0.1865	0.08058	0.4069
387	C	C57	0.2331	0.02507	0.39745
388	C	C58	0.15523	0.03852	0.37248
389	C	C59	0.17683	0.95845	0.33506
390	C	C60	0.33253	0.16525	0.4173
391	C	C61	0.88635	0.30658	0.5686
392	C	C62	0.82374	0.21061	0.50701
393	C	C63	0.90494	0.26408	0.56089
394	C	C64	0.71403	0.32748	0.50943
395	C	C65	0.87416	0.21705	0.53022
396	C	C66	0.80393	0.3352	0.54658
397	C	C67	0.72241	0.37761	0.534
398	C	C68	0.77005	0.40613	0.56455
399	C	C69	0.70667	0.21123	0.47147
400	C	C70	0.60983	0.11666	0.46573
401	C	C71	0.80449	0.25257	0.51538
402	C	C72	0.75482	0.30638	0.51634
403	C	C73	0.83577	0.3012	0.54583
404	C	C74	0.81121	0.38546	0.5708
405	C	C75	0.65826	0.15967	0.49113
406	C	C76	0.4171	0.00263	0.33328
407	C	C77	0.48639	0.11267	0.38424
408	C	C78	0.39503	0.04368	0.34325
409	C	C79	0.60799	0.00982	0.39112
410	C	C80	0.42996	0.09794	0.36584
411	C	C81	0.51197	0.98871	0.35412
412	C	C82	0.6008	0.95606	0.37318
413	C	C83	0.55169	0.92002	0.34496
414	C	C84	0.60923	0.12467	0.42032
415	C	C85	0.7058	0.21927	0.42612
416	C	C86	0.50903	0.07326	0.37682
417	C	C87	0.56387	0.02573	0.38103
418	C	C88	0.47649	0.01859	0.3516
419	C	C89	0.50733	0.93575	0.33536
420	C	C90	0.65749	0.17616	0.40058
421	C	C91	0.232	0.65156	0.57753
422	C	C92	0.16931	0.55742	0.51448
423	C	C93	0.24922	0.60802	0.56966
424	C	C94	0.06129	0.67554	0.51806
425	C	C95	0.21831	0.56177	0.53842
426	C	C96	0.15126	0.68275	0.55516
427	C	C97	0.06818	0.72381	0.5442
428	C	C98	0.1153	0.75134	0.57526
429	C	C99	0.05381	0.55923	0.48101
430	C	C100	0.96027	0.46166	0.48053
431	C	C101	0.15177	0.60071	0.52292
432	C	C102	0.1029	0.65525	0.52426
433	C	C103	0.18273	0.64828	0.55414
434	C	C104	0.1572	0.73146	0.58073
435	C	C105	0.01013	0.50714	0.50319
436	C	C106	0.77934	0.36226	0.33546
437	C	C107	0.8371	0.46207	0.39535
438	C	C108	0.75591	0.40218	0.34313
439	C	C109	0.94486	0.34588	0.41374
440	C	C110	0.78485	0.45105	0.37226
441	C	C111	0.85877	0.33458	0.3685
442	C	C112	0.93544	0.29103	0.39627
443	C	C113	0.8881	0.25754	0.36621
444	C	C114	0.95444	0.46846	0.43559
445	C	C115	0.04734	0.56618	0.43622
446	C	C116	0.8592	0.42189	0.3894
447	C	C117	0.90632	0.36704	0.39951
448	C	C118	0.82956	0.3701	0.36136
449	C	C119	0.84943	0.27854	0.35287
450	C	C120	0.99772	0.52068	0.4134
451	C	C121	0.56426	0.64917	0.57636
452	C	C122	0.50367	0.55385	0.51382
453	C	C123	0.58243	0.60616	0.56947
454	C	C124	0.39042	0.66672	0.51566
455	C	C125	0.5526	0.55941	0.53843
456	C	C126	0.48188	0.67752	0.5528
457	C	C127	0.39685	0.71576	0.54062
458	C	C128	0.44452	0.74557	0.571
459	C	C129	0.38724	0.55067	0.47988
460	C	C130	0.29086	0.45595	0.48102
461	C	C131	0.485	0.59641	0.52146
462	C	C132	0.43319	0.64801	0.52228
463	C	C133	0.51486	0.64452	0.55239
464	C	C134	0.4873	0.72689	0.57716
465	C	C135	0.33935	0.50355	0.50337
466	C	C136	0.10131	0.34769	0.35014
467	C	C137	0.16938	0.44924	0.40677
468	C	C138	0.08236	0.38972	0.35864
469	C	C139	0.28354	0.33741	0.40137
470	C	C140	0.11561	0.43935	0.38687
471	C	C141	0.18739	0.32261	0.3695
472	C	C142	0.27175	0.28318	0.38122
473	C	C143	0.21838	0.24855	0.35655
474	C	C144	0.29057	0.45572	0.43523
475	C	C145	0.38719	0.54996	0.4341
476	C	C146	0.18884	0.40761	0.39767
477	C	C147	0.24076	0.35633	0.39542
478	C	C148	0.15485	0.35598	0.37021
479	C	C149	0.17614	0.26791	0.35025
480	C	C150	0.33874	0.50237	0.41172
481	C	C151	0.88886	0.64167	0.56782
482	C	C152	0.81975	0.54422	0.50851
483	C	C153	0.9058	0.59821	0.55866
484	C	C154	0.71623	0.6667	0.51432
485	C	C155	0.87157	0.55021	0.52932
486	C	C156	0.807	0.67268	0.54931
487	C	C157	0.72706	0.71768	0.53872
488	C	C158	0.7763	0.74584	0.56805
489	C	C159	0.70443	0.55103	0.47566
490	C	C160	0.60555	0.46003	0.46964
491	C	C161	0.80291	0.5878	0.51791
492	C	C162	0.7563	0.64456	0.52041
493	C	C163	0.8371	0.63692	0.54742
494	C	C164	0.81666	0.72393	0.57333
495	C	C165	0.65538	0.49984	0.49502
496	C	C166	0.42769	0.3471	0.33006
497	C	C167	0.48775	0.46055	0.37623
498	C	C168	0.40455	0.38911	0.32698
499	C	C169	0.6051	0.35591	0.40714
500	C	C170	0.43594	0.4451	0.35223
501	C	C171	0.51657	0.33329	0.36036
502	C	C172	0.60198	0.30265	0.39171
503	C	C173	0.55833	0.26622	0.36032
504	C	C174	0.60535	0.47088	0.42474
505	C	C175	0.70317	0.5626	0.43095
506	C	C176	0.51099	0.42013	0.37598
507	C	C177	0.56297	0.37071	0.39029
508	C	C178	0.48149	0.36357	0.35195
509	C	C179	0.51524	0.28061	0.34486
510	C	C180	0.65405	0.52187	0.4052
511	C	C181	0.22412	0.97503	0.57181
512	C	C182	0.1652	0.87909	0.5096
513	C	C183	0.24541	0.93474	0.56396
514	C	C184	0.04707	0.98809	0.51459
515	C	C185	0.21645	0.88787	0.53285
516	C	C186	0.13854	0.99856	0.55032
517	C	C187	0.05585	0.03898	0.53846
518	C	C188	0.10435	0.06917	0.5681
519	C	C189	0.04468	0.87068	0.47582
520	C	C190	0.94581	0.7779	0.46992
521	C	C191	0.14295	0.91851	0.51844
522	C	C192	0.08847	0.96761	0.52101
523	C	C193	0.17273	0.96716	0.54896
524	C	C194	0.14612	0.04928	0.574
525	C	C195	0.99211	0.82339	0.49545
526	C	C196	0.77245	0.71547	0.3328
527	C	C197	0.84541	0.79702	0.40019
528	C	C198	0.76953	0.76883	0.34173
529	C	C199	0.92569	0.65697	0.37527
530	C	C200	0.80298	0.80631	0.37792
531	C	C201	0.83624	0.66271	0.34901
532	C	C202	0.9063	0.60461	0.34887
533	C	C203	0.85139	0.57733	0.32713
534	C	C204	0.95144	0.77895	0.42423
535	C	C205	0.05104	0.87012	0.4302
536	C	C206	0.85508	0.75007	0.38565
537	C	C207	0.89001	0.68472	0.37487
538	C	C208	0.8161	0.70597	0.35388
539	C	C209	0.81147	0.60414	0.32495
540	C	C210	0.00482	0.82475	0.40451
541	C	C211	0.56295	0.98178	0.57276
542	C	C212	0.50413	0.88308	0.5126
543	C	C213	0.58358	0.94051	0.5668
544	C	C214	0.38556	0.99094	0.50994
545	C	C215	0.55455	0.89203	0.53698
546	C	C216	0.4773	0.00479	0.54823
547	C	C217	0.39133	0.04107	0.53317
548	C	C218	0.43874	0.07271	0.56348
549	C	C219	0.38752	0.8748	0.47508
550	C	C220	0.29456	0.77663	0.47124
551	C	C221	0.4832	0.92411	0.51911
552	C	C222	0.42845	0.97279	0.51807
553	C	C223	0.51213	0.97376	0.54889
554	C	C224	0.48202	0.05507	0.57096
555	C	C225	0.33798	0.82564	0.49587
556	C	C226	0.1125	0.66941	0.3401
557	C	C227	0.18186	0.77017	0.39692
558	C	C228	0.09277	0.71013	0.35048
559	C	C229	0.29273	0.65591	0.38854
560	C	C230	0.12721	0.76011	0.37848
561	C	C231	0.20169	0.64776	0.35275
562	C	C232	0.28187	0.60248	0.36654
563	C	C233	0.23263	0.5713	0.33876
564	C	C234	0.30048	0.77659	0.42565
565	C	C235	0.39345	0.87447	0.42952
566	C	C236	0.2015	0.72907	0.38628
567	C	C237	0.25366	0.67871	0.38057
568	C	C238	0.1679	0.67873	0.35736
569	C	C239	0.1916	0.59397	0.32834
570	C	C240	0.34995	0.82566	0.40476
571	C	C241	0.89496	0.98366	0.57911
572	C	C242	0.83828	0.88885	0.51587
573	C	C243	0.91454	0.94162	0.57293
574	C	C244	0.72321	0.00023	0.51315
575	C	C245	0.88664	0.89503	0.54154
576	C	C246	0.81229	0.01044	0.55333
577	C	C247	0.72807	0.04874	0.538
578	C	C248	0.77367	0.07782	0.56996
579	C	C249	0.72379	0.8838	0.47838
580	C	C250	0.63499	0.78263	0.47681
581	C	C251	0.8182	0.93045	0.52283
582	C	C252	0.76534	0.9812	0.52149
583	C	C253	0.84602	0.97824	0.5541
584	C	C254	0.8162	0.05924	0.57755
585	C	C255	0.67844	0.83263	0.50045
586	C	C256	0.4517	0.68654	0.34605
587	C	C257	0.51956	0.77836	0.40851
588	C	C258	0.43387	0.72825	0.3583
589	C	C259	0.63789	0.6737	0.38474
590	C	C260	0.4673	0.77353	0.38954
591	C	C261	0.5395	0.65984	0.35613
592	C	C262	0.63137	0.62781	0.35729
593	C	C263	0.58032	0.59634	0.32737
594	C	C264	0.6375	0.7845	0.43112
595	C	C265	0.72522	0.8857	0.43259
596	C	C266	0.53769	0.73748	0.3944
597	C	C267	0.59268	0.69048	0.3837
598	C	C268	0.50476	0.69089	0.36331
599	C	C269	0.53258	0.61243	0.32984
600	C	C270	0.68169	0.83592	0.40879
601	N	N1	0.09045	0.25964	0.50477
602	N	N2	0.91109	0.06346	0.40747
603	N	N3	0.43722	0.26733	0.5038
604	N	N4	0.2339	0.07208	0.42185
605	N	N5	0.75539	0.25626	0.49755
606	N	N6	0.562	0.0773	0.39405
607	N	N7	0.10413	0.60605	0.50447
608	N	N8	0.9063	0.42015	0.41144
609	N	N9	0.43626	0.59959	0.50292
610	N	N10	0.24097	0.40742	0.4122
611	N	N11	0.75423	0.59332	0.50171
612	N	N12	0.55942	0.42353	0.39843
613	N	N13	0.09122	0.91852	0.50185
614	N	N14	0.9	0.73728	0.3978
615	N	N15	0.43282	0.92414	0.50039
616	N	N16	0.25357	0.72859	0.4
617	N	N17	0.76993	0.93317	0.50287
618	N	N18	0.59033	0.73589	0.40637
