# Supplementary material for: Optical heterostructure in a two-dimensional organic crystal
Source: Nat Commun. 2025 Dec 29;17:1168. doi: 10.1038/s41467-025-67937-5 (PMC12858964; doi:10.1038/s41467-025-67937-5)
Supplement: Supplementary file 3 — Supplementary Data 1 [file 41467_2025_67937_MOESM3_ESM.zip › Fractional coordinates/Figure 3/M1_relaxed.xlsx]

## Sheet: Sheet1
			x	y	z
1	Br	Br1	-0.0145	-0.02223	0.38314
2	C	C2	-0.1512	-0.22993	0.39344
3	H	H3	-0.1843	-0.25207	0.38269
4	C	C4	-0.05197	-0.1636	0.42625
5	H	H5	-0.01893	-0.14093	0.43688
6	C	C6	-0.10967	-0.24817	0.39736
7	H	H7	-0.11413	-0.28237	0.38894
8	C	C8	-0.1643	-0.054	0.42549
9	H	H9	-0.14323	-0.0209	0.43627
10	C	C10	-0.05867	-0.21433	0.41466
11	H	H11	-0.03107	-0.22703	0.41783
12	C	C12	-0.1766	-0.14583	0.40506
13	C	C13	-0.21733	-0.065	0.41158
14	H	H14	-0.23237	-0.03907	0.41424
15	C	C15	-0.24687	-0.11167	0.39469
16	H	H16	-0.27983	-0.11533	0.38486
17	C	C17	-0.0475	-0.0478	0.4437
18	C	C18	0.0402	0.03793	0.43497
19	H	H19	0.06683	0.06343	0.42183
20	C	C20	-0.09363	-0.14627	0.42225
21	C	C21	-0.1465	-0.09537	0.42187
22	C	C22	-0.1434	-0.17783	0.40559
23	C	C23	-0.22987	-0.15267	0.39172
24	H	H24	-0.25227	-0.1857	0.38109
25	N	N25	-0.09717	-0.0968	0.43353
26	C	C26	-0.00637	-0.00943	0.4243
27	Br	Br27	0.0145	0.02223	0.52622
28	C	C28	0.1512	0.22993	0.51592
29	H	H29	0.1843	0.25207	0.52666
30	C	C30	0.05197	0.1636	0.48311
31	H	H31	0.01893	0.14093	0.47247
32	C	C32	0.10967	0.24817	0.51199
33	H	H33	0.11413	0.28237	0.52041
34	C	C34	0.1643	0.054	0.48387
35	H	H35	0.14323	0.0209	0.47308
36	C	C36	0.05867	0.21433	0.49469
37	H	H37	0.03107	0.22703	0.49153
38	C	C38	0.1766	0.14583	0.50429
39	C	C39	0.21733	0.065	0.49778
40	H	H40	0.23237	0.03907	0.49511
41	C	C41	0.24687	0.11167	0.51466
42	H	H42	0.27983	0.11533	0.52449
43	C	C43	0.0475	0.0478	0.46565
44	C	C44	-0.0402	-0.03793	0.47438
45	H	H45	-0.06683	-0.06343	0.48753
46	C	C46	0.09363	0.14627	0.48711
47	C	C47	0.1465	0.09537	0.48749
48	C	C48	0.1434	0.17783	0.50376
49	C	C49	0.22987	0.15267	0.51763
50	H	H50	0.25227	0.1857	0.52827
51	N	N51	0.09717	0.0968	0.47583
52	C	C52	0.00637	0.00943	0.48505
53	Br	Br53	-0.0145	0.3111	0.38314
54	C	C54	-0.1512	0.1034	0.39344
55	H	H55	-0.1843	0.08127	0.38269
56	C	C56	-0.05197	0.16973	0.42625
57	H	H57	-0.01893	0.1924	0.43688
58	C	C58	-0.10967	0.08517	0.39736
59	H	H59	-0.11413	0.05097	0.38894
60	C	C60	-0.1643	0.27933	0.42549
61	H	H61	-0.14323	0.31243	0.43627
62	C	C62	-0.05867	0.119	0.41466
63	H	H63	-0.03107	0.1063	0.41783
64	C	C64	-0.1766	0.1875	0.40506
65	C	C65	-0.21733	0.26833	0.41158
66	H	H66	-0.23237	0.29427	0.41424
67	C	C67	-0.24687	0.22167	0.39469
68	H	H68	-0.27983	0.218	0.38486
69	C	C69	-0.0475	0.28553	0.4437
70	C	C70	0.0402	0.37127	0.43497
71	H	H71	0.06683	0.39677	0.42183
72	C	C72	-0.09363	0.18707	0.42225
73	C	C73	-0.1465	0.23797	0.42187
74	C	C74	-0.1434	0.1555	0.40559
75	C	C75	-0.22987	0.18067	0.39172
76	H	H76	-0.25227	0.14763	0.38109
77	N	N77	-0.09717	0.23653	0.43353
78	C	C78	-0.00637	0.3239	0.4243
79	Br	Br79	0.0145	0.35557	0.52622
80	C	C80	0.1512	0.56327	0.51592
81	H	H81	0.1843	0.5854	0.52666
82	C	C82	0.05197	0.49693	0.48311
83	H	H83	0.01893	0.47427	0.47247
84	C	C84	0.10967	0.5815	0.51199
85	H	H85	0.11413	0.6157	0.52041
86	C	C86	0.1643	0.38733	0.48387
87	H	H87	0.14323	0.35423	0.47308
88	C	C88	0.05867	0.54767	0.49469
89	H	H89	0.03107	0.56037	0.49153
90	C	C90	0.1766	0.47917	0.50429
91	C	C91	0.21733	0.39833	0.49778
92	H	H92	0.23237	0.3724	0.49511
93	C	C93	0.24687	0.445	0.51466
94	H	H94	0.27983	0.44867	0.52449
95	C	C95	0.0475	0.38113	0.46565
96	C	C96	-0.0402	0.2954	0.47438
97	H	H97	-0.06683	0.2699	0.48753
98	C	C98	0.09363	0.4796	0.48711
99	C	C99	0.1465	0.4287	0.48749
100	C	C100	0.1434	0.51117	0.50376
101	C	C101	0.22987	0.486	0.51763
102	H	H102	0.25227	0.51903	0.52827
103	N	N103	0.09717	0.43013	0.47583
104	C	C104	0.00637	0.34277	0.48505
105	Br	Br105	-0.0145	0.64443	0.38314
106	C	C106	-0.1512	0.43673	0.39344
107	H	H107	-0.1843	0.4146	0.38269
108	C	C108	-0.05197	0.50307	0.42625
109	H	H109	-0.01893	0.52573	0.43688
110	C	C110	-0.10967	0.4185	0.39736
111	H	H111	-0.11413	0.3843	0.38894
112	C	C112	-0.1643	0.61267	0.42549
113	H	H113	-0.14323	0.64577	0.43627
114	C	C114	-0.05867	0.45233	0.41466
115	H	H115	-0.03107	0.43963	0.41783
116	C	C116	-0.1766	0.52083	0.40506
117	C	C117	-0.21733	0.60167	0.41158
118	H	H118	-0.23237	0.6276	0.41424
119	C	C119	-0.24687	0.555	0.39469
120	H	H120	-0.27983	0.55133	0.38486
121	C	C121	-0.0475	0.61887	0.4437
122	C	C122	0.0402	0.7046	0.43497
123	H	H123	0.06683	0.7301	0.42183
124	C	C124	-0.09363	0.5204	0.42225
125	C	C125	-0.1465	0.5713	0.42187
126	C	C126	-0.1434	0.48883	0.40559
127	C	C127	-0.22987	0.514	0.39172
128	H	H128	-0.25227	0.48097	0.38109
129	N	N129	-0.09717	0.56987	0.43353
130	C	C130	-0.00637	0.65723	0.4243
131	Br	Br131	0.0145	0.6889	0.52622
132	C	C132	0.1512	0.8966	0.51592
133	H	H133	0.1843	0.91873	0.52666
134	C	C134	0.05197	0.83027	0.48311
135	H	H135	0.01893	0.8076	0.47247
136	C	C136	0.10967	0.91483	0.51199
137	H	H137	0.11413	0.94903	0.52041
138	C	C138	0.1643	0.72067	0.48387
139	H	H139	0.14323	0.68757	0.47308
140	C	C140	0.05867	0.881	0.49469
141	H	H141	0.03107	0.8937	0.49153
142	C	C142	0.1766	0.8125	0.50429
143	C	C143	0.21733	0.73167	0.49778
144	H	H144	0.23237	0.70573	0.49511
145	C	C145	0.24687	0.77833	0.51466
146	H	H146	0.27983	0.782	0.52449
147	C	C147	0.0475	0.71447	0.46565
148	C	C148	-0.0402	0.62873	0.47438
149	H	H149	-0.06683	0.60323	0.48753
150	C	C150	0.09363	0.81293	0.48711
151	C	C151	0.1465	0.76203	0.48749
152	C	C152	0.1434	0.8445	0.50376
153	C	C153	0.22987	0.81933	0.51763
154	H	H154	0.25227	0.85237	0.52827
155	N	N155	0.09717	0.76347	0.47583
156	C	C156	0.00637	0.6761	0.48505
157	Br	Br157	0.31883	-0.02223	0.38314
158	C	C158	0.18213	-0.22993	0.39344
159	H	H159	0.14903	-0.25207	0.38269
160	C	C160	0.28137	-0.1636	0.42625
161	H	H161	0.3144	-0.14093	0.43688
162	C	C162	0.22367	-0.24817	0.39736
163	H	H163	0.2192	-0.28237	0.38894
164	C	C164	0.16903	-0.054	0.42549
165	H	H165	0.1901	-0.0209	0.43627
166	C	C166	0.27467	-0.21433	0.41466
167	H	H167	0.30227	-0.22703	0.41783
168	C	C168	0.15673	-0.14583	0.40506
169	C	C169	0.116	-0.065	0.41158
170	H	H170	0.10097	-0.03907	0.41424
171	C	C171	0.08647	-0.11167	0.39469
172	H	H172	0.0535	-0.11533	0.38486
173	C	C173	0.28583	-0.0478	0.4437
174	C	C174	0.37353	0.03793	0.43497
175	H	H175	0.40017	0.06343	0.42183
176	C	C176	0.2397	-0.14627	0.42225
177	C	C177	0.18683	-0.09537	0.42187
178	C	C178	0.18993	-0.17783	0.40559
179	C	C179	0.10347	-0.15267	0.39172
180	H	H180	0.08107	-0.1857	0.38109
181	N	N181	0.23617	-0.0968	0.43353
182	C	C182	0.32697	-0.00943	0.4243
183	Br	Br183	0.34783	0.02223	0.52622
184	C	C184	0.48453	0.22993	0.51592
185	H	H185	0.51763	0.25207	0.52666
186	C	C186	0.3853	0.1636	0.48311
187	H	H187	0.35227	0.14093	0.47247
188	C	C188	0.443	0.24817	0.51199
189	H	H189	0.44747	0.28237	0.52041
190	C	C190	0.49763	0.054	0.48387
191	H	H191	0.47657	0.0209	0.47308
192	C	C192	0.392	0.21433	0.49469
193	H	H193	0.3644	0.22703	0.49153
194	C	C194	0.50993	0.14583	0.50429
195	C	C195	0.55067	0.065	0.49778
196	H	H196	0.5657	0.03907	0.49511
197	C	C197	0.5802	0.11167	0.51466
198	H	H198	0.61317	0.11533	0.52449
199	C	C199	0.38083	0.0478	0.46565
200	C	C200	0.29313	-0.03793	0.47438
201	H	H201	0.2665	-0.06343	0.48753
202	C	C202	0.42697	0.14627	0.48711
203	C	C203	0.47983	0.09537	0.48749
204	C	C204	0.47673	0.17783	0.50376
205	C	C205	0.5632	0.15267	0.51763
206	H	H206	0.5856	0.1857	0.52827
207	N	N207	0.4305	0.0968	0.47583
208	C	C208	0.3397	0.00943	0.48505
209	Br	Br209	0.31883	0.3111	0.38314
210	C	C210	0.18213	0.1034	0.39344
211	H	H211	0.14903	0.08127	0.38269
212	C	C212	0.28137	0.16973	0.42625
213	H	H213	0.3144	0.1924	0.43688
214	C	C214	0.22367	0.08517	0.39736
215	H	H215	0.2192	0.05097	0.38894
216	C	C216	0.16903	0.27933	0.42549
217	H	H217	0.1901	0.31243	0.43627
218	C	C218	0.27467	0.119	0.41466
219	H	H219	0.30227	0.1063	0.41783
220	C	C220	0.15673	0.1875	0.40506
221	C	C221	0.116	0.26833	0.41158
222	H	H222	0.10097	0.29427	0.41424
223	C	C223	0.08647	0.22167	0.39469
224	H	H224	0.0535	0.218	0.38486
225	C	C225	0.28583	0.28553	0.4437
226	C	C226	0.37353	0.37127	0.43497
227	H	H227	0.40017	0.39677	0.42183
228	C	C228	0.2397	0.18707	0.42225
229	C	C229	0.18683	0.23797	0.42187
230	C	C230	0.18993	0.1555	0.40559
231	C	C231	0.10347	0.18067	0.39172
232	H	H232	0.08107	0.14763	0.38109
233	N	N233	0.23617	0.23653	0.43353
234	C	C234	0.32697	0.3239	0.4243
235	Br	Br235	0.34783	0.35557	0.52622
236	C	C236	0.48453	0.56327	0.51592
237	H	H237	0.51763	0.5854	0.52666
238	C	C238	0.3853	0.49693	0.48311
239	H	H239	0.35227	0.47427	0.47247
240	C	C240	0.443	0.5815	0.51199
241	H	H241	0.44747	0.6157	0.52041
242	C	C242	0.49763	0.38733	0.48387
243	H	H243	0.47657	0.35423	0.47308
244	C	C244	0.392	0.54767	0.49469
245	H	H245	0.3644	0.56037	0.49153
246	C	C246	0.50993	0.47917	0.50429
247	C	C247	0.55067	0.39833	0.49778
248	H	H248	0.5657	0.3724	0.49511
249	C	C249	0.5802	0.445	0.51466
250	H	H250	0.61317	0.44867	0.52449
251	C	C251	0.38083	0.38113	0.46565
252	C	C252	0.29313	0.2954	0.47438
253	H	H253	0.2665	0.2699	0.48753
254	C	C254	0.42697	0.4796	0.48711
255	C	C255	0.47983	0.4287	0.48749
256	C	C256	0.47673	0.51117	0.50376
257	C	C257	0.5632	0.486	0.51763
258	H	H258	0.5856	0.51903	0.52827
259	N	N259	0.4305	0.43013	0.47583
260	C	C260	0.3397	0.34277	0.48505
261	Br	Br261	0.31883	0.64443	0.38314
262	C	C262	0.18213	0.43673	0.39344
263	H	H263	0.14903	0.4146	0.38269
264	C	C264	0.28137	0.50307	0.42625
265	H	H265	0.3144	0.52573	0.43688
266	C	C266	0.22367	0.4185	0.39736
267	H	H267	0.2192	0.3843	0.38894
268	C	C268	0.16903	0.61267	0.42549
269	H	H269	0.1901	0.64577	0.43627
270	C	C270	0.27467	0.45233	0.41466
271	H	H271	0.30227	0.43963	0.41783
272	C	C272	0.15673	0.52083	0.40506
273	C	C273	0.116	0.60167	0.41158
274	H	H274	0.10097	0.6276	0.41424
275	C	C275	0.08647	0.555	0.39469
276	H	H276	0.0535	0.55133	0.38486
277	C	C277	0.28583	0.61887	0.4437
278	C	C278	0.37353	0.7046	0.43497
279	H	H279	0.40017	0.7301	0.42183
280	C	C280	0.2397	0.5204	0.42225
281	C	C281	0.18683	0.5713	0.42187
282	C	C282	0.18993	0.48883	0.40559
283	C	C283	0.10347	0.514	0.39172
284	H	H284	0.08107	0.48097	0.38109
285	N	N285	0.23617	0.56987	0.43353
286	C	C286	0.32697	0.65723	0.4243
287	Br	Br287	0.34783	0.6889	0.52622
288	C	C288	0.48453	0.8966	0.51592
289	H	H289	0.51763	0.91873	0.52666
290	C	C290	0.3853	0.83027	0.48311
291	H	H291	0.35227	0.8076	0.47247
292	C	C292	0.443	0.91483	0.51199
293	H	H293	0.44747	0.94903	0.52041
294	C	C294	0.49763	0.72067	0.48387
295	H	H295	0.47657	0.68757	0.47308
296	C	C296	0.392	0.881	0.49469
297	H	H297	0.3644	0.8937	0.49153
298	C	C298	0.50993	0.8125	0.50429
299	C	C299	0.55067	0.73167	0.49778
300	H	H300	0.5657	0.70573	0.49511
301	C	C301	0.5802	0.77833	0.51466
302	H	H302	0.61317	0.782	0.52449
303	C	C303	0.38083	0.71447	0.46565
304	C	C304	0.29313	0.62873	0.47438
305	H	H305	0.2665	0.60323	0.48753
306	C	C306	0.42697	0.81293	0.48711
307	C	C307	0.47983	0.76203	0.48749
308	C	C308	0.47673	0.8445	0.50376
309	C	C309	0.5632	0.81933	0.51763
310	H	H310	0.5856	0.85237	0.52827
311	N	N311	0.4305	0.76347	0.47583
312	C	C312	0.3397	0.6761	0.48505
313	Br	Br313	0.65217	-0.02223	0.38314
314	C	C314	0.51547	-0.22993	0.39344
315	H	H315	0.48237	-0.25207	0.38269
316	C	C316	0.6147	-0.1636	0.42625
317	H	H317	0.64773	-0.14093	0.43688
318	C	C318	0.557	-0.24817	0.39736
319	H	H319	0.55253	-0.28237	0.38894
320	C	C320	0.50237	-0.054	0.42549
321	H	H321	0.52343	-0.0209	0.43627
322	C	C322	0.608	-0.21433	0.41466
323	H	H323	0.6356	-0.22703	0.41783
324	C	C324	0.49007	-0.14583	0.40506
325	C	C325	0.44933	-0.065	0.41158
326	H	H326	0.4343	-0.03907	0.41424
327	C	C327	0.4198	-0.11167	0.39469
328	H	H328	0.38683	-0.11533	0.38486
329	C	C329	0.61917	-0.0478	0.4437
330	C	C330	0.70687	0.03793	0.43497
331	H	H331	0.7335	0.06343	0.42183
332	C	C332	0.57303	-0.14627	0.42225
333	C	C333	0.52017	-0.09537	0.42187
334	C	C334	0.52327	-0.17783	0.40559
335	C	C335	0.4368	-0.15267	0.39172
336	H	H336	0.4144	-0.1857	0.38109
337	N	N337	0.5695	-0.0968	0.43353
338	C	C338	0.6603	-0.00943	0.4243
339	Br	Br339	0.68117	0.02223	0.52622
340	C	C340	0.81787	0.22993	0.51592
341	H	H341	0.85097	0.25207	0.52666
342	C	C342	0.71863	0.1636	0.48311
343	H	H343	0.6856	0.14093	0.47247
344	C	C344	0.77633	0.24817	0.51199
345	H	H345	0.7808	0.28237	0.52041
346	C	C346	0.83097	0.054	0.48387
347	H	H347	0.8099	0.0209	0.47308
348	C	C348	0.72533	0.21433	0.49469
349	H	H349	0.69773	0.22703	0.49153
350	C	C350	0.84327	0.14583	0.50429
351	C	C351	0.884	0.065	0.49778
352	H	H352	0.89903	0.03907	0.49511
353	C	C353	0.91353	0.11167	0.51466
354	H	H354	0.9465	0.11533	0.52449
355	C	C355	0.71417	0.0478	0.46565
356	C	C356	0.62647	-0.03793	0.47438
357	H	H357	0.59983	-0.06343	0.48753
358	C	C358	0.7603	0.14627	0.48711
359	C	C359	0.81317	0.09537	0.48749
360	C	C360	0.81007	0.17783	0.50376
361	C	C361	0.89653	0.15267	0.51763
362	H	H362	0.91893	0.1857	0.52827
363	N	N363	0.76383	0.0968	0.47583
364	C	C364	0.67303	0.00943	0.48505
365	Br	Br365	0.65217	0.3111	0.38314
366	C	C366	0.51547	0.1034	0.39344
367	H	H367	0.48237	0.08127	0.38269
368	C	C368	0.6147	0.16973	0.42625
369	H	H369	0.64773	0.1924	0.43688
370	C	C370	0.557	0.08517	0.39736
371	H	H371	0.55253	0.05097	0.38894
372	C	C372	0.50237	0.27933	0.42549
373	H	H373	0.52343	0.31243	0.43627
374	C	C374	0.608	0.119	0.41466
375	H	H375	0.6356	0.1063	0.41783
376	C	C376	0.49007	0.1875	0.40506
377	C	C377	0.44933	0.26833	0.41158
378	H	H378	0.4343	0.29427	0.41424
379	C	C379	0.4198	0.22167	0.39469
380	H	H380	0.38683	0.218	0.38486
381	C	C381	0.61917	0.28553	0.4437
382	C	C382	0.70687	0.37127	0.43497
383	H	H383	0.7335	0.39677	0.42183
384	C	C384	0.57303	0.18707	0.42225
385	C	C385	0.52017	0.23797	0.42187
386	C	C386	0.52327	0.1555	0.40559
387	C	C387	0.4368	0.18067	0.39172
388	H	H388	0.4144	0.14763	0.38109
389	N	N389	0.5695	0.23653	0.43353
390	C	C390	0.6603	0.3239	0.4243
391	Br	Br391	0.68117	0.35557	0.52622
392	C	C392	0.81787	0.56327	0.51592
393	H	H393	0.85097	0.5854	0.52666
394	C	C394	0.71863	0.49693	0.48311
395	H	H395	0.6856	0.47427	0.47247
396	C	C396	0.77633	0.5815	0.51199
397	H	H397	0.7808	0.6157	0.52041
398	C	C398	0.83097	0.38733	0.48387
399	H	H399	0.8099	0.35423	0.47308
400	C	C400	0.72533	0.54767	0.49469
401	H	H401	0.69773	0.56037	0.49153
402	C	C402	0.84327	0.47917	0.50429
403	C	C403	0.884	0.39833	0.49778
404	H	H404	0.89903	0.3724	0.49511
405	C	C405	0.91353	0.445	0.51466
406	H	H406	0.9465	0.44867	0.52449
407	C	C407	0.71417	0.38113	0.46565
408	C	C408	0.62647	0.2954	0.47438
409	H	H409	0.59983	0.2699	0.48753
410	C	C410	0.7603	0.4796	0.48711
411	C	C411	0.81317	0.4287	0.48749
412	C	C412	0.81007	0.51117	0.50376
413	C	C413	0.89653	0.486	0.51763
414	H	H414	0.91893	0.51903	0.52827
415	N	N415	0.76383	0.43013	0.47583
416	C	C416	0.67303	0.34277	0.48505
417	Br	Br417	0.65217	0.64443	0.38314
418	C	C418	0.51547	0.43673	0.39344
419	H	H419	0.48237	0.4146	0.38269
420	C	C420	0.6147	0.50307	0.42625
421	H	H421	0.64773	0.52573	0.43688
422	C	C422	0.557	0.4185	0.39736
423	H	H423	0.55253	0.3843	0.38894
424	C	C424	0.50237	0.61267	0.42549
425	H	H425	0.52343	0.64577	0.43627
426	C	C426	0.608	0.45233	0.41466
427	H	H427	0.6356	0.43963	0.41783
428	C	C428	0.49007	0.52083	0.40506
429	C	C429	0.44933	0.60167	0.41158
430	H	H430	0.4343	0.6276	0.41424
431	C	C431	0.4198	0.555	0.39469
432	H	H432	0.38683	0.55133	0.38486
433	C	C433	0.61917	0.61887	0.4437
434	C	C434	0.70687	0.7046	0.43497
435	H	H435	0.7335	0.7301	0.42183
436	C	C436	0.57303	0.5204	0.42225
437	C	C437	0.52017	0.5713	0.42187
438	C	C438	0.52327	0.48883	0.40559
439	C	C439	0.4368	0.514	0.39172
440	H	H440	0.4144	0.48097	0.38109
441	N	N441	0.5695	0.56987	0.43353
442	C	C442	0.6603	0.65723	0.4243
443	Br	Br443	0.68117	0.6889	0.52622
444	C	C444	0.81787	0.8966	0.51592
445	H	H445	0.85097	0.91873	0.52666
446	C	C446	0.71863	0.83027	0.48311
447	H	H447	0.6856	0.8076	0.47247
448	C	C448	0.77633	0.91483	0.51199
449	H	H449	0.7808	0.94903	0.52041
450	C	C450	0.83097	0.72067	0.48387
451	H	H451	0.8099	0.68757	0.47308
452	C	C452	0.72533	0.881	0.49469
453	H	H453	0.69773	0.8937	0.49153
454	C	C454	0.84327	0.8125	0.50429
455	C	C455	0.884	0.73167	0.49778
456	H	H456	0.89903	0.70573	0.49511
457	C	C457	0.91353	0.77833	0.51466
458	H	H458	0.9465	0.782	0.52449
459	C	C459	0.71417	0.71447	0.46565
460	C	C460	0.62647	0.62873	0.47438
461	H	H461	0.59983	0.60323	0.48753
462	C	C462	0.7603	0.81293	0.48711
463	C	C463	0.81317	0.76203	0.48749
464	C	C464	0.81007	0.8445	0.50376
465	C	C465	0.89653	0.81933	0.51763
466	H	H466	0.91893	0.85237	0.52827
467	N	N467	0.76383	0.76347	0.47583
468	C	C468	0.67303	0.6761	0.48505
