# Supplementary material for: Optical heterostructure in a two-dimensional organic crystal
Source: Nat Commun. 2025 Dec 29;17:1168. doi: 10.1038/s41467-025-67937-5 (PMC12858964; doi:10.1038/s41467-025-67937-5)
Supplement: Supplementary file 3 — Supplementary Data 1 [file 41467_2025_67937_MOESM3_ESM.zip › Fractional coordinates/Figure 3/M2_relaxed.xlsx]

## Sheet: Sheet1
			x	y	z
1	Br	Br1	0.01888	0.3386	0.38314
2	Br	Br2	-0.02559	0.3096	0.52622
3	C	C3	0.22658	0.4753	0.39344
4	C	C4	-0.23329	0.1729	0.51592
5	C	C5	0.16024	0.37607	0.42625
6	C	C6	-0.16696	0.27214	0.48311
7	C	C7	0.24481	0.43377	0.39736
8	C	C8	-0.25152	0.21444	0.51199
9	C	C9	0.05068	0.4884	0.42549
10	C	C10	-0.05739	0.1598	0.48387
11	C	C11	0.21088	0.38277	0.41466
12	C	C12	-0.21759	0.26544	0.49469
13	C	C13	0.14248	0.5007	0.40506
14	C	C14	-0.14919	0.1475	0.5043
15	C	C15	0.06164	0.54144	0.41158
16	C	C16	-0.06836	0.10677	0.49778
17	C	C17	0.10831	0.57097	0.39469
18	C	C18	-0.11502	0.07724	0.51466
19	C	C19	0.04444	0.3716	0.4437
20	C	C20	-0.05116	0.2766	0.46565
21	C	C21	-0.04129	0.2839	0.43498
22	C	C22	0.03458	0.3643	0.47438
23	C	C23	0.14291	0.41774	0.42225
24	C	C24	-0.14962	0.23047	0.48711
25	C	C25	0.09201	0.4706	0.42187
26	C	C26	-0.09872	0.1776	0.48749
27	C	C27	0.17448	0.4675	0.40559
28	C	C28	-0.18119	0.1807	0.50376
29	C	C29	0.14938	0.55397	0.39172
30	C	C30	-0.15609	0.09424	0.51763
31	C	C31	0.00608	0.33047	0.42431
32	C	C32	-0.01279	0.31774	0.48505
33	H	H33	0.24871	0.5084	0.38269
34	H	H34	-0.25542	0.1398	0.52667
35	H	H35	0.13758	0.34304	0.43688
36	H	H36	-0.14429	0.30517	0.47247
37	H	H37	0.27901	0.43824	0.38894
38	H	H38	-0.28572	0.20997	0.52042
39	H	H39	0.01754	0.46734	0.43627
40	H	H40	-0.02426	0.18087	0.47308
41	H	H41	0.22368	0.35517	0.41783
42	H	H42	-0.23039	0.29304	0.49153
43	H	H43	0.03571	0.55647	0.41424
44	H	H44	-0.04242	0.09174	0.49511
45	H	H45	0.11198	0.60394	0.38486
46	H	H46	-0.11869	0.04427	0.52449
47	H	H47	-0.06679	0.25727	0.42183
48	H	H48	0.06008	0.39094	0.48753
49	H	H49	0.18234	0.57637	0.38109
50	H	H50	-0.18906	0.07184	0.52827
51	N	N51	0.09344	0.42127	0.43353
52	N	N52	-0.10016	0.22694	0.47583
53	Br	Br53	0.35221	0.3386	0.38314
54	Br	Br54	0.30774	0.3096	0.52622
55	C	C55	0.55991	0.4753	0.39344
56	C	C56	0.10004	0.1729	0.51592
57	C	C57	0.49358	0.37607	0.42625
58	C	C58	0.16638	0.27214	0.48311
59	C	C59	0.57814	0.43377	0.39736
60	C	C60	0.08181	0.21444	0.51199
61	C	C61	0.38401	0.4884	0.42549
62	C	C62	0.27594	0.1598	0.48387
63	C	C63	0.54421	0.38277	0.41466
64	C	C64	0.11574	0.26544	0.49469
65	C	C65	0.47581	0.5007	0.40506
66	C	C66	0.18414	0.1475	0.5043
67	C	C67	0.39498	0.54144	0.41158
68	C	C68	0.26498	0.10677	0.49778
69	C	C69	0.44164	0.57097	0.39469
70	C	C70	0.21831	0.07724	0.51466
71	C	C71	0.37778	0.3716	0.4437
72	C	C72	0.28218	0.2766	0.46565
73	C	C73	0.29204	0.2839	0.43498
74	C	C74	0.36791	0.3643	0.47438
75	C	C75	0.47624	0.41774	0.42225
76	C	C76	0.18371	0.23047	0.48711
77	C	C77	0.42534	0.4706	0.42187
78	C	C78	0.23461	0.1776	0.48749
79	C	C79	0.50781	0.4675	0.40559
80	C	C80	0.15214	0.1807	0.50376
81	C	C81	0.48271	0.55397	0.39172
82	C	C82	0.17724	0.09424	0.51763
83	C	C83	0.33941	0.33047	0.42431
84	C	C84	0.32054	0.31774	0.48505
85	H	H85	0.58204	0.5084	0.38269
86	H	H86	0.07791	0.1398	0.52667
87	H	H87	0.47091	0.34304	0.43688
88	H	H88	0.18904	0.30517	0.47247
89	H	H89	0.61234	0.43824	0.38894
90	H	H90	0.04761	0.20997	0.52042
91	H	H91	0.35088	0.46734	0.43627
92	H	H92	0.30908	0.18087	0.47308
93	H	H93	0.55701	0.35517	0.41783
94	H	H94	0.10294	0.29304	0.49153
95	H	H95	0.36904	0.55647	0.41424
96	H	H96	0.29091	0.09174	0.49511
97	H	H97	0.44531	0.60394	0.38486
98	H	H98	0.21464	0.04427	0.52449
99	H	H99	0.26654	0.25727	0.42183
100	H	H100	0.39341	0.39094	0.48753
101	H	H101	0.51568	0.57637	0.38109
102	H	H102	0.14428	0.07184	0.52827
103	N	N103	0.42678	0.42127	0.43353
104	N	N104	0.23318	0.22694	0.47583
105	Br	Br105	0.68554	0.3386	0.38314
106	Br	Br106	0.64108	0.3096	0.52622
107	C	C107	0.89324	0.4753	0.39344
108	C	C108	0.43338	0.1729	0.51592
109	C	C109	0.82691	0.37607	0.42625
110	C	C110	0.49971	0.27214	0.48311
111	C	C111	0.91148	0.43377	0.39736
112	C	C112	0.41514	0.21444	0.51199
113	C	C113	0.71734	0.4884	0.42549
114	C	C114	0.60928	0.1598	0.48387
115	C	C115	0.87754	0.38277	0.41466
116	C	C116	0.44908	0.26544	0.49469
117	C	C117	0.80914	0.5007	0.40506
118	C	C118	0.51748	0.1475	0.5043
119	C	C119	0.72831	0.54144	0.41158
120	C	C120	0.59831	0.10677	0.49778
121	C	C121	0.77498	0.57097	0.39469
122	C	C122	0.55164	0.07724	0.51466
123	C	C123	0.71111	0.3716	0.4437
124	C	C124	0.61551	0.2766	0.46565
125	C	C125	0.62538	0.2839	0.43498
126	C	C126	0.70124	0.3643	0.47438
127	C	C127	0.80958	0.41774	0.42225
128	C	C128	0.51704	0.23047	0.48711
129	C	C129	0.75868	0.4706	0.42187
130	C	C130	0.56794	0.1776	0.48749
131	C	C131	0.84114	0.4675	0.40559
132	C	C132	0.48548	0.1807	0.50376
133	C	C133	0.81604	0.55397	0.39172
134	C	C134	0.51058	0.09424	0.51763
135	C	C135	0.67274	0.33047	0.42431
136	C	C136	0.65388	0.31774	0.48505
137	H	H137	0.91538	0.5084	0.38269
138	H	H138	0.41124	0.1398	0.52667
139	H	H139	0.80424	0.34304	0.43688
140	H	H140	0.52238	0.30517	0.47247
141	H	H141	0.94568	0.43824	0.38894
142	H	H142	0.38094	0.20997	0.52042
143	H	H143	0.68421	0.46734	0.43627
144	H	H144	0.64241	0.18087	0.47308
145	H	H145	0.89034	0.35517	0.41783
146	H	H146	0.43628	0.29304	0.49153
147	H	H147	0.70238	0.55647	0.41424
148	H	H148	0.62424	0.09174	0.49511
149	H	H149	0.77864	0.60394	0.38486
150	H	H150	0.54798	0.04427	0.52449
151	H	H151	0.59988	0.25727	0.42183
152	H	H152	0.72674	0.39094	0.48753
153	H	H153	0.84901	0.57637	0.38109
154	H	H154	0.47761	0.07184	0.52827
155	N	N155	0.76011	0.42127	0.43353
156	N	N156	0.56651	0.22694	0.47583
157	Br	Br157	0.01888	0.67194	0.38314
158	Br	Br158	-0.02559	0.64294	0.52622
159	C	C159	0.22658	0.80864	0.39344
160	C	C160	-0.23329	0.50624	0.51592
161	C	C161	0.16024	0.7094	0.42625
162	C	C162	-0.16696	0.60547	0.48311
163	C	C163	0.24481	0.7671	0.39736
164	C	C164	-0.25152	0.54777	0.51199
165	C	C165	0.05068	0.82174	0.42549
166	C	C166	-0.05739	0.49314	0.48387
167	C	C167	0.21088	0.7161	0.41466
168	C	C168	-0.21759	0.59877	0.49469
169	C	C169	0.14248	0.83404	0.40506
170	C	C170	-0.14919	0.48084	0.5043
171	C	C171	0.06164	0.87477	0.41158
172	C	C172	-0.06836	0.4401	0.49778
173	C	C173	0.10831	0.9043	0.39469
174	C	C174	-0.11502	0.41057	0.51466
175	C	C175	0.04444	0.70494	0.4437
176	C	C176	-0.05116	0.60994	0.46565
177	C	C177	-0.04129	0.61724	0.43498
178	C	C178	0.03458	0.69764	0.47438
179	C	C179	0.14291	0.75107	0.42225
180	C	C180	-0.14962	0.5638	0.48711
181	C	C181	0.09201	0.80394	0.42187
182	C	C182	-0.09872	0.51094	0.48749
183	C	C183	0.17448	0.80084	0.40559
184	C	C184	-0.18119	0.51404	0.50376
185	C	C185	0.14938	0.8873	0.39172
186	C	C186	-0.15609	0.42757	0.51763
187	C	C187	0.00608	0.6638	0.42431
188	C	C188	-0.01279	0.65107	0.48505
189	H	H189	0.24871	0.84174	0.38269
190	H	H190	-0.25542	0.47314	0.52667
191	H	H191	0.13758	0.67637	0.43688
192	H	H192	-0.14429	0.6385	0.47247
193	H	H193	0.27901	0.77157	0.38894
194	H	H194	-0.28572	0.5433	0.52042
195	H	H195	0.01754	0.80067	0.43627
196	H	H196	-0.02426	0.5142	0.47308
197	H	H197	0.22368	0.6885	0.41783
198	H	H198	-0.23039	0.62637	0.49153
199	H	H199	0.03571	0.8898	0.41424
200	H	H200	-0.04242	0.42507	0.49511
201	H	H201	0.11198	0.93727	0.38486
202	H	H202	-0.11869	0.3776	0.52449
203	H	H203	-0.06679	0.5906	0.42183
204	H	H204	0.06008	0.72427	0.48753
205	H	H205	0.18234	0.9097	0.38109
206	H	H206	-0.18906	0.40517	0.52827
207	N	N207	0.09344	0.7546	0.43353
208	N	N208	-0.10016	0.56027	0.47583
209	Br	Br209	0.35221	0.67194	0.38314
210	Br	Br210	0.30774	0.64294	0.52622
211	C	C211	0.55991	0.80864	0.39344
212	C	C212	0.10004	0.50624	0.51592
213	C	C213	0.49358	0.7094	0.42625
214	C	C214	0.16638	0.60547	0.48311
215	C	C215	0.57814	0.7671	0.39736
216	C	C216	0.08181	0.54777	0.51199
217	C	C217	0.38401	0.82174	0.42549
218	C	C218	0.27594	0.49314	0.48387
219	C	C219	0.54421	0.7161	0.41466
220	C	C220	0.11574	0.59877	0.49469
221	C	C221	0.47581	0.83404	0.40506
222	C	C222	0.18414	0.48084	0.5043
223	C	C223	0.39498	0.87477	0.41158
224	C	C224	0.26498	0.4401	0.49778
225	C	C225	0.44164	0.9043	0.39469
226	C	C226	0.21831	0.41057	0.51466
227	C	C227	0.37778	0.70494	0.4437
228	C	C228	0.28218	0.60994	0.46565
229	C	C229	0.29204	0.61724	0.43498
230	C	C230	0.36791	0.69764	0.47438
231	C	C231	0.47624	0.75107	0.42225
232	C	C232	0.18371	0.5638	0.48711
233	C	C233	0.42534	0.80394	0.42187
234	C	C234	0.23461	0.51094	0.48749
235	C	C235	0.50781	0.80084	0.40559
236	C	C236	0.15214	0.51404	0.50376
237	C	C237	0.48271	0.8873	0.39172
238	C	C238	0.17724	0.42757	0.51763
239	C	C239	0.33941	0.6638	0.42431
240	C	C240	0.32054	0.65107	0.48505
241	H	H241	0.58204	0.84174	0.38269
242	H	H242	0.07791	0.47314	0.52667
243	H	H243	0.47091	0.67637	0.43688
244	H	H244	0.18904	0.6385	0.47247
245	H	H245	0.61234	0.77157	0.38894
246	H	H246	0.04761	0.5433	0.52042
247	H	H247	0.35088	0.80067	0.43627
248	H	H248	0.30908	0.5142	0.47308
249	H	H249	0.55701	0.6885	0.41783
250	H	H250	0.10294	0.62637	0.49153
251	H	H251	0.36904	0.8898	0.41424
252	H	H252	0.29091	0.42507	0.49511
253	H	H253	0.44531	0.93727	0.38486
254	H	H254	0.21464	0.3776	0.52449
255	H	H255	0.26654	0.5906	0.42183
256	H	H256	0.39341	0.72427	0.48753
257	H	H257	0.51568	0.9097	0.38109
258	H	H258	0.14428	0.40517	0.52827
259	N	N259	0.42678	0.7546	0.43353
260	N	N260	0.23318	0.56027	0.47583
261	Br	Br261	0.68479	0.67271	0.3831
262	Br	Br262	0.64183	0.64217	0.52625
263	C	C263	0.8926	0.8093	0.39303
264	C	C264	0.43402	0.50558	0.51632
265	C	C265	0.82661	0.70971	0.42567
266	C	C266	0.50001	0.60516	0.48368
267	C	C267	0.91087	0.76772	0.39665
268	C	C268	0.41575	0.54715	0.51271
269	C	C269	0.71704	0.82205	0.42606
270	C	C270	0.60958	0.49283	0.4833
271	C	C271	0.87712	0.71654	0.41386
272	C	C272	0.4495	0.59834	0.49549
273	C	C273	0.80862	0.83457	0.40522
274	C	C274	0.518	0.4803	0.50414
275	C	C275	0.72786	0.87523	0.41236
276	C	C276	0.59876	0.43964	0.49699
277	C	C277	0.77435	0.90494	0.39539
278	C	C278	0.55227	0.40993	0.51396
279	C	C279	0.71099	0.70505	0.4437
280	C	C280	0.61563	0.60982	0.46565
281	C	C281	0.62517	0.61745	0.43497
282	C	C282	0.70145	0.69742	0.47439
283	C	C283	0.80923	0.75142	0.42198
284	C	C284	0.51739	0.56345	0.48738
285	C	C285	0.75833	0.80429	0.42213
286	C	C286	0.56829	0.51059	0.48723
287	C	C287	0.84063	0.80137	0.40542
288	C	C288	0.486	0.51351	0.50394
289	C	C289	0.81538	0.88798	0.39212
290	C	C290	0.51124	0.4269	0.51723
291	C	C291	0.67242	0.66413	0.42429
292	C	C292	0.6542	0.65074	0.48507
293	H	H293	0.91462	0.84251	0.38234
294	H	H294	0.412	0.47236	0.52701
295	H	H295	0.80405	0.67656	0.43625
296	H	H296	0.52257	0.63831	0.4731
297	H	H297	0.94498	0.77228	0.38808
298	H	H298	0.38164	0.54259	0.52128
299	H	H299	0.68402	0.80086	0.4369
300	H	H300	0.6426	0.51401	0.47245
301	H	H301	0.88995	0.6889	0.41682
302	H	H302	0.43667	0.62597	0.49254
303	H	H303	0.70196	0.89023	0.41524
304	H	H304	0.62466	0.42464	0.49411
305	H	H305	0.77791	0.93802	0.38571
306	H	H306	0.54871	0.37686	0.52364
307	H	H307	0.59953	0.59096	0.42181
308	H	H308	0.72709	0.72392	0.48754
309	H	H309	0.84824	0.91049	0.38144
310	H	H310	0.47838	0.40438	0.52792
311	N	N311	0.75989	0.75483	0.43353
312	N	N312	0.56673	0.56004	0.47583
313	Br	Br313	0.01888	1.00527	0.38314
314	Br	Br314	-0.02559	0.97627	0.52622
315	C	C315	0.22658	1.14197	0.39344
316	C	C316	-0.23329	0.83957	0.51592
317	C	C317	0.16024	1.04274	0.42625
318	C	C318	-0.16696	0.9388	0.48311
319	C	C319	0.24481	1.10044	0.39736
320	C	C320	-0.25152	0.8811	0.51199
321	C	C321	0.05068	1.15507	0.42549
322	C	C322	-0.05739	0.82647	0.48387
323	C	C323	0.21088	1.04944	0.41466
324	C	C324	-0.21759	0.9321	0.49469
325	C	C325	0.14248	1.16737	0.40506
326	C	C326	-0.14919	0.81417	0.5043
327	C	C327	0.06164	1.2081	0.41158
328	C	C328	-0.06836	0.77344	0.49778
329	C	C329	0.10831	1.23764	0.39469
330	C	C330	-0.11502	0.7439	0.51466
331	C	C331	0.04444	1.03827	0.4437
332	C	C332	-0.05116	0.94327	0.46565
333	C	C333	-0.04129	0.95057	0.43498
334	C	C334	0.03458	1.03097	0.47438
335	C	C335	0.14291	1.0844	0.42225
336	C	C336	-0.14962	0.89714	0.48711
337	C	C337	0.09201	1.13727	0.42187
338	C	C338	-0.09872	0.84427	0.48749
339	C	C339	0.17448	1.13417	0.40559
340	C	C340	-0.18119	0.84737	0.50376
341	C	C341	0.14938	1.22064	0.39172
342	C	C342	-0.15609	0.7609	0.51763
343	C	C343	0.00608	0.99714	0.42431
344	C	C344	-0.01279	0.9844	0.48505
345	H	H345	0.24871	1.17507	0.38269
346	H	H346	-0.25542	0.80647	0.52667
347	H	H347	0.13758	1.0097	0.43688
348	H	H348	-0.14429	0.97184	0.47247
349	H	H349	0.27901	1.1049	0.38894
350	H	H350	-0.28572	0.87664	0.52042
351	H	H351	0.01754	1.134	0.43627
352	H	H352	-0.02426	0.84754	0.47308
353	H	H353	0.22368	1.02184	0.41783
354	H	H354	-0.23039	0.9597	0.49153
355	H	H355	0.03571	1.22314	0.41424
356	H	H356	-0.04242	0.7584	0.49511
357	H	H357	0.11198	1.2706	0.38486
358	H	H358	-0.11869	0.71094	0.52449
359	H	H359	-0.06679	0.92394	0.42183
360	H	H360	0.06008	1.0576	0.48753
361	H	H361	0.18234	1.24304	0.38109
362	H	H362	-0.18906	0.7385	0.52827
363	N	N363	0.09344	1.08794	0.43353
364	N	N364	-0.10016	0.8936	0.47583
365	Br	Br365	0.35221	1.00527	0.38314
366	Br	Br366	0.30774	0.97627	0.52622
367	C	C367	0.55991	1.14197	0.39344
368	C	C368	0.10004	0.83957	0.51592
369	C	C369	0.49358	1.04274	0.42625
370	C	C370	0.16638	0.9388	0.48311
371	C	C371	0.57814	1.10044	0.39736
372	C	C372	0.08181	0.8811	0.51199
373	C	C373	0.38401	1.15507	0.42549
374	C	C374	0.27594	0.82647	0.48387
375	C	C375	0.54421	1.04944	0.41466
376	C	C376	0.11574	0.9321	0.49469
377	C	C377	0.47581	1.16737	0.40506
378	C	C378	0.18414	0.81417	0.5043
379	C	C379	0.39498	1.2081	0.41158
380	C	C380	0.26498	0.77344	0.49778
381	C	C381	0.44164	1.23764	0.39469
382	C	C382	0.21831	0.7439	0.51466
383	C	C383	0.37778	1.03827	0.4437
384	C	C384	0.28218	0.94327	0.46565
385	C	C385	0.29204	0.95057	0.43498
386	C	C386	0.36791	1.03097	0.47438
387	C	C387	0.47624	1.0844	0.42225
388	C	C388	0.18371	0.89714	0.48711
389	C	C389	0.42534	1.13727	0.42187
390	C	C390	0.23461	0.84427	0.48749
391	C	C391	0.50781	1.13417	0.40559
392	C	C392	0.15214	0.84737	0.50376
393	C	C393	0.48271	1.22064	0.39172
394	C	C394	0.17724	0.7609	0.51763
395	C	C395	0.33941	0.99714	0.42431
396	C	C396	0.32054	0.9844	0.48505
397	H	H397	0.58204	1.17507	0.38269
398	H	H398	0.07791	0.80647	0.52667
399	H	H399	0.47091	1.0097	0.43688
400	H	H400	0.18904	0.97184	0.47247
401	H	H401	0.61234	1.1049	0.38894
402	H	H402	0.04761	0.87664	0.52042
403	H	H403	0.35088	1.134	0.43627
404	H	H404	0.30908	0.84754	0.47308
405	H	H405	0.55701	1.02184	0.41783
406	H	H406	0.10294	0.9597	0.49153
407	H	H407	0.36904	1.22314	0.41424
408	H	H408	0.29091	0.7584	0.49511
409	H	H409	0.44531	1.2706	0.38486
410	H	H410	0.21464	0.71094	0.52449
411	H	H411	0.26654	0.92394	0.42183
412	H	H412	0.39341	1.0576	0.48753
413	H	H413	0.51568	1.24304	0.38109
414	H	H414	0.14428	0.7385	0.52827
415	N	N415	0.42678	1.08794	0.43353
416	N	N416	0.23318	0.8936	0.47583
417	Br	Br417	0.68554	1.00527	0.38314
418	Br	Br418	0.64108	0.97627	0.52622
419	C	C419	0.89324	1.14197	0.39344
420	C	C420	0.43338	0.83957	0.51592
421	C	C421	0.82691	1.04274	0.42625
422	C	C422	0.49971	0.9388	0.48311
423	C	C423	0.91148	1.10044	0.39736
424	C	C424	0.41514	0.8811	0.51199
425	C	C425	0.71734	1.15507	0.42549
426	C	C426	0.60928	0.82647	0.48387
427	C	C427	0.87754	1.04944	0.41466
428	C	C428	0.44908	0.9321	0.49469
429	C	C429	0.80914	1.16737	0.40506
430	C	C430	0.51748	0.81417	0.5043
431	C	C431	0.72831	1.2081	0.41158
432	C	C432	0.59831	0.77344	0.49778
433	C	C433	0.77498	1.23764	0.39469
434	C	C434	0.55164	0.7439	0.51466
435	C	C435	0.71111	1.03827	0.4437
436	C	C436	0.61551	0.94327	0.46565
437	C	C437	0.62538	0.95057	0.43498
438	C	C438	0.70124	1.03097	0.47438
439	C	C439	0.80958	1.0844	0.42225
440	C	C440	0.51704	0.89714	0.48711
441	C	C441	0.75868	1.13727	0.42187
442	C	C442	0.56794	0.84427	0.48749
443	C	C443	0.84114	1.13417	0.40559
444	C	C444	0.48548	0.84737	0.50376
445	C	C445	0.81604	1.22064	0.39172
446	C	C446	0.51058	0.7609	0.51763
447	C	C447	0.67274	0.99714	0.42431
448	C	C448	0.65388	0.9844	0.48505
449	H	H449	0.91538	1.17507	0.38269
450	H	H450	0.41124	0.80647	0.52667
451	H	H451	0.80424	1.0097	0.43688
452	H	H452	0.52238	0.97184	0.47247
453	H	H453	0.94568	1.1049	0.38894
454	H	H454	0.38094	0.87664	0.52042
455	H	H455	0.68421	1.134	0.43627
456	H	H456	0.64241	0.84754	0.47308
457	H	H457	0.89034	1.02184	0.41783
458	H	H458	0.43628	0.9597	0.49153
459	H	H459	0.70238	1.22314	0.41424
460	H	H460	0.62424	0.7584	0.49511
461	H	H461	0.77864	1.2706	0.38486
462	H	H462	0.54798	0.71094	0.52449
463	H	H463	0.59988	0.92394	0.42183
464	H	H464	0.72674	1.0576	0.48753
465	H	H465	0.84901	1.24304	0.38109
466	H	H466	0.47761	0.7385	0.52827
467	N	N467	0.76011	1.08794	0.43353
468	N	N468	0.56651	0.8936	0.47583
