# Supplementary material for: Optical heterostructure in a two-dimensional organic crystal
Source: Nat Commun. 2025 Dec 29;17:1168. doi: 10.1038/s41467-025-67937-5 (PMC12858964; doi:10.1038/s41467-025-67937-5)
Supplement: Supplementary file 3 — Supplementary Data 1 [file 41467_2025_67937_MOESM3_ESM.zip › Fractional coordinates/SI-2/M2_optimized.xlsx]

## Sheet: Sheet1
			x	y	z
1	Br	Br1	0.9565	0.31228	0.9333
2	Br	Br2	0.0435	0.68772	0.0667
3	Br	Br3	0.5435	0.81228	0.0667
4	Br	Br4	0.4565	0.18772	0.9333
5	C	C1	0.5464	0.3393	0.3102
6	C	C2	0.4536	0.6607	0.6898
7	C	C3	0.9536	0.8393	0.6898
8	C	C4	0.0464	0.1607	0.3102
9	C	C5	0.8441	0.4254	0.5092
10	C	C6	0.1559	0.5746	0.4908
11	C	C7	0.6559	0.9254	0.4908
12	C	C8	0.3441	0.0746	0.5092
13	C	C9	0.671	0.3496	0.2555
14	C	C10	0.329	0.6504	0.7445
15	C	C11	0.829	0.8496	0.7445
16	C	C12	0.171	0.1504	0.2555
17	C	C13	0.5071	0.4234	0.8379
18	C	C14	0.4929	0.5766	0.1621
19	C	C15	0.9929	0.9234	0.1621
20	C	C16	0.0071	0.0766	0.8379
21	C	C17	0.824	0.395	0.3573
22	C	C18	0.176	0.605	0.6427
23	C	C19	0.676	0.895	0.6427
24	C	C20	0.324	0.105	0.3573
25	C	C21	0.4702	0.3698	0.5625
26	C	C22	0.5298	0.6302	0.4375
27	C	C23	0.0298	0.8698	0.4375
28	C	C24	0.9702	0.1302	0.5625
29	C	C25	0.348	0.3869	0.805
30	C	C26	0.652	0.6131	0.195
31	C	C27	0.152	0.8869	0.195
32	C	C28	0.848	0.1131	0.805
33	C	C29	0.2594	0.3426	0.665
34	C	C30	0.7406	0.6574	0.335
35	C	C31	0.2406	0.8426	0.335
36	C	C32	0.7594	0.1574	0.665
37	C	C33	0.8575	0.4712	0.8566
38	C	C34	0.1425	0.5288	0.1434
39	C	C35	0.6425	0.9712	0.1434
40	C	C36	0.3575	0.0288	0.8566
41	C	C37	0.1206	0.4483	0.1138
42	C	C38	0.8794	0.5517	0.8862
43	C	C39	0.3794	0.9483	0.8862
44	C	C40	0.6206	0.0517	0.1138
45	C	C41	0.7191	0.4149	0.5612
46	C	C42	0.2809	0.5851	0.4388
47	C	C43	0.7809	0.9149	0.4388
48	C	C44	0.2191	0.0851	0.5612
49	C	C45	0.5605	0.4139	0.7139
50	C	C46	0.4395	0.5861	0.2861
51	C	C47	0.9395	0.9139	0.2861
52	C	C48	0.0605	0.0861	0.7139
53	C	C49	0.5698	0.3712	0.4665
54	C	C50	0.4302	0.6288	0.5335
55	C	C51	0.9302	0.8712	0.5335
56	C	C52	0.0698	0.1288	0.4665
57	C	C53	0.3104	0.3348	0.5418
58	C	C54	0.6896	0.6652	0.4582
59	C	C55	0.1896	0.8348	0.4582
60	C	C56	0.8104	0.1652	0.5418
61	C	C57	0.9809	0.4203	0.9717
62	C	C58	0.0191	0.5797	0.0283
63	C	C59	0.5191	0.9203	0.0283
64	C	C60	0.4809	0.0797	0.9717
65	H	H1	0.4471	0.3111	0.2438
66	H	H2	0.5529	0.6889	0.7562
67	H	H3	0.0529	0.8111	0.7562
68	H	H4	0.9471	0.1889	0.2438
69	H	H5	0.9432	0.4533	0.5772
70	H	H6	0.0568	0.5467	0.4228
71	H	H7	0.5568	0.9533	0.4228
72	H	H8	0.4432	0.0467	0.5772
73	H	H9	0.6576	0.3275	0.1529
74	H	H10	0.3424	0.6725	0.8471
75	H	H11	0.8424	0.8275	0.8471
76	H	H12	0.1576	0.1725	0.1529
77	H	H13	0.5703	0.4517	0.9373
78	H	H14	0.4297	0.5483	0.0627
79	H	H15	0.9297	0.9517	0.0627
80	H	H16	0.0703	0.0483	0.9373
81	H	H17	0.9068	0.4033	0.3189
82	H	H18	0.0932	0.5967	0.6811
83	H	H19	0.5932	0.9033	0.6811
84	H	H20	0.4068	0.0967	0.3189
85	H	H21	0.3029	0.3939	0.8828
86	H	H22	0.6971	0.6061	0.1172
87	H	H23	0.1971	0.8939	0.1172
88	H	H24	0.8029	0.1061	0.8828
89	H	H25	0.1605	0.3168	0.654
90	H	H26	0.8395	0.6832	0.346
91	H	H27	0.3395	0.8168	0.346
92	H	H28	0.6605	0.1832	0.654
93	H	H29	0.2005	0.4138	0.1903
94	H	H30	0.7995	0.5862	0.8097
95	H	H31	0.2995	0.9138	0.8097
96	H	H32	0.7005	0.0862	0.1903
97	H	H33	0.2432	0.3069	0.4429
98	H	H34	0.7568	0.6931	0.5571
99	H	H35	0.2568	0.8069	0.5571
100	H	H36	0.7432	0.1931	0.4429
101	N	N1	0.7085	0.4445	0.7096
102	N	N2	0.2915	0.5555	0.2904
103	N	N3	0.7915	0.9445	0.2904
104	N	N4	0.2085	0.0555	0.7096
