# Supplementary material for: Optical heterostructure in a two-dimensional organic crystal
Source: Nat Commun. 2025 Dec 29;17:1168. doi: 10.1038/s41467-025-67937-5 (PMC12858964; doi:10.1038/s41467-025-67937-5)
Supplement: Supplementary file 3 — Supplementary Data 1 [file 41467_2025_67937_MOESM3_ESM.zip › Fractional coordinates/SI-8/PDCz_optimized.xlsx]

## Sheet: Sheet1
			x	y	z
1	N	N1	0.6425	0.32245	0.07192
2	N	N2	0.11	0.46416	0.15686
3	C	C1	0.7273	0.25052	0.08125
4	C	C2	0.6913	0.19054	0.11088
5	H	H2A	0.5991	0.195	0.129
6	C	C3	0.795	0.1239	0.11303
7	H	H3A	0.7737	0.0817	0.133
8	C	C4	0.9308	0.1177	0.08623
9	H	H4A	1	0.0712	0.0884
10	C	C5	0.9659	0.17752	0.0568
11	H	H5A	1.0589	0.173	0.0389
12	C	C6	0.8623	0.24462	0.05389
13	C	C7	0.8596	0.316	0.02664
14	C	C8	0.955	0.3436	-0.00694
15	H	H8A	1.0473	0.313	-0.0159
16	C	C9	0.9146	0.4157	-0.02724
17	H	H9A	0.9779	0.434	-0.0507
18	C	C10	0.7812	0.4623	-0.01347
19	H	H10A	0.7571	0.5125	-0.0273
20	C	C11	0.6837	0.43674	0.01988
21	H	H11A	0.5935	0.4685	0.0292
22	C	C12	0.7228	0.36281	0.03916
23	C	C13	0.5048	0.35456	0.09418
24	C	C14	0.3485	0.34331	0.07892
25	H	H14A	0.3308	0.3107	0.0544
26	C	C15	0.2169	0.37966	0.09948
27	H	H15A	0.1094	0.3722	0.0889
28	C	C16	0.243	0.42663	0.13536
29	C	C17	0.3991	0.43569	0.15139
30	H	H17A	0.4162	0.4659	0.1768
31	C	C18	0.5305	0.40089	0.13047
32	H	H18A	0.638	0.4087	0.141
33	C	C19	-0.016	0.422	0.17759
34	C	C20	-0.0594	0.34004	0.17466
35	H	H20A	-0.005	0.304	0.1557
36	C	C21	-0.1846	0.31293	0.20033
37	H	H21A	-0.2161	0.257	0.1991
38	C	C22	-0.2663	0.3657	0.22811
39	H	H22A	-0.3512	0.3451	0.2457
40	C	C23	-0.2249	0.4472	0.23019
41	H	H23A	-0.2822	0.4834	0.2485
42	C	C24	-0.0977	0.47579	0.205
43	C	C25	-0.0183	0.55494	0.20114
44	C	C26	-0.0407	0.63029	0.22083
45	H	H26A	-0.1249	0.6376	0.2412
46	C	C27	0.0618	0.69437	0.21016
47	H	H27A	0.048	0.7462	0.2234
48	C	C28	0.1848	0.68364	0.18021
49	H	H28A	0.2526	0.7288	0.1732
50	C	C29	0.2115	0.60995	0.16046
51	H	H29A	0.2956	0.6034	0.14
52	C	C30	0.1098	0.54513	0.17185
