# Supplementary material for: Optical heterostructure in a two-dimensional organic crystal
Source: Nat Commun. 2025 Dec 29;17:1168. doi: 10.1038/s41467-025-67937-5 (PMC12858964; doi:10.1038/s41467-025-67937-5)
Supplement: Supplementary file 3 — Supplementary Data 1 [file 41467_2025_67937_MOESM3_ESM.zip › Fractional coordinates/SI-8/mcp_optimized.xlsx]

## Sheet: Sheet1
			x	y	z
1	C	C1	0.44143	0.63429	0.28733
2	H	H1	0.4709	0.6381	0.3341
3	C	C2	0.34351	0.55614	0.26685
4	H	H2	0.3053	0.5084	0.2996
5	C	C3	0.30279	0.54946	0.19715
6	C	C4	0.36022	0.61968	0.14784
7	H	H4	0.3347	0.6131	0.1007
8	C	C5	0.45584	0.69972	0.16921
9	C	C6	0.49636	0.7068	0.23966
10	H	H6	0.5604	0.7604	0.2544
11	C	C7	0.052	0.46663	0.20051
12	C	C8	-0.0236	0.54021	0.24114
13	H	H8	0.0211	0.603	0.2564
14	C	C9	-0.1681	0.51687	0.25818
15	H	H9	-0.2212	0.5647	0.2858
16	C	C10	-0.2353	0.42417	0.2352
17	H	H10	-0.3326	0.4106	0.2477
18	C	C11	-0.1608	0.35162	0.19412
19	H	H11	-0.2072	0.2896	0.1786
20	C	C12	-0.0141	0.37261	0.17605
21	C	C13	0.0959	0.31709	0.13538
22	C	C14	0.0966	0.22145	0.09777
23	H	H14	0.0124	0.179	0.0959
24	C	C15	0.2214	0.19076	0.06385
25	H	H15	0.2222	0.1266	0.0391
26	C	C16	0.3478	0.25312	0.06539
27	H	H16	0.431	0.2302	0.0412
28	C	C17	0.353	0.34982	0.10251
29	H	H17	0.4376	0.3917	0.1041
30	C	C18	0.2251	0.37931	0.13662
31	C	C19	0.65235	0.818	0.11839
32	C	C20	0.77716	0.78765	0.15545
33	H	H20	0.7738	0.7324	0.1882
34	C	C21	0.9062	0.84197	0.14227
35	H	H21	0.9912	0.8224	0.1664
36	C	C22	0.9132	0.92521	0.09397
37	H	H22	1.0011	0.9623	0.0876
38	C	C23	0.7907	0.95301	0.05556
39	H	H23	0.7957	1.0077	0.0225
40	C	C24	0.6582	0.89821	0.06683
41	C	C25	0.5151	0.90364	0.03432
42	C	C26	0.4589	0.96383	-0.02079
43	H	H26	0.5178	1.0137	-0.0437
44	C	C27	0.3158	0.94883	-0.04093
45	H	H27	0.2785	0.987	-0.0789
46	C	C28	0.2255	0.8773	-0.00534
47	H	H28	0.1276	0.8702	-0.0189
48	C	C29	0.27813	0.81648	0.0498
49	H	H29	0.2169	0.7692	0.0737
50	C	C30	0.42496	0.82799	0.06843
51	N	N1	0.19726	0.47092	0.17622
52	N	N2	0.50872	0.77588	0.12017
