# Supplementary material for: Optical heterostructure in a two-dimensional organic crystal
Source: Nat Commun. 2025 Dec 29;17:1168. doi: 10.1038/s41467-025-67937-5 (PMC12858964; doi:10.1038/s41467-025-67937-5)
Supplement: Supplementary file 3 — Supplementary Data 1 [file 41467_2025_67937_MOESM3_ESM.zip › Fractional coordinates/SI-9/singlePDBCz-SiO2-CHARGE-optimized.xlsx]

## Sheet: Sheet1
			x	y	z
1	Si	Si1	0.98829	0.9888	0.46184
2	Si	Si2	0.10595	0.05169	0.44359
3	Si	Si3	0.15939	0.99374	0.48452
4	Si	Si4	0.26873	0.0352	0.44051
5	Si	Si5	0.0101	0.17475	0.48442
6	Si	Si6	0.11835	0.22942	0.44313
7	Si	Si7	0.15937	0.15849	0.48337
8	Si	Si8	0.26966	0.20854	0.44256
9	Si	Si9	0.3278	0.98519	0.48335
10	Si	Si10	0.43876	0.0611	0.44301
11	Si	Si11	0.49465	0.00578	0.46113
12	Si	Si12	0.60927	0.06223	0.44353
13	Si	Si13	0.32775	0.14544	0.46084
14	Si	Si14	0.44289	0.22409	0.44372
15	Si	Si15	0.49461	0.16868	0.48441
16	Si	Si16	0.60414	0.22055	0.44338
17	Si	Si17	0.67335	0.01498	0.48216
18	Si	Si18	0.78354	0.05842	0.44353
19	Si	Si19	0.84365	0.00698	0.4828
20	Si	Si20	0.95162	0.06713	0.44304
21	Si	Si21	0.65931	0.16865	0.48236
22	Si	Si22	0.76914	0.21686	0.44323
23	Si	Si23	0.84358	0.1746	0.46078
24	Si	Si24	0.95611	0.23225	0.44308
25	Si	Si25	0.00919	0.34232	0.48423
26	Si	Si26	0.11713	0.40308	0.44236
27	Si	Si27	0.17536	0.34737	0.46023
28	Si	Si28	0.28666	0.39102	0.4443
29	Si	Si29	0.99845	0.49688	0.46223
30	Si	Si30	0.11427	0.55761	0.44363
31	Si	Si31	0.17895	0.51042	0.487
32	Si	Si32	0.28536	0.55296	0.4415
33	Si	Si33	0.32453	0.3201	0.48578
34	Si	Si34	0.43553	0.38657	0.44306
35	Si	Si35	0.48944	0.33069	0.48283
36	Si	Si36	0.59979	0.39061	0.44239
37	Si	Si37	0.34021	0.49977	0.47997
38	Si	Si38	0.45151	0.5695	0.44287
39	Si	Si39	0.49637	0.50003	0.46948
40	Si	Si40	0.61085	0.55743	0.44271
41	Si	Si41	0.65468	0.3348	0.45957
42	Si	Si42	0.7732	0.38616	0.44363
43	Si	Si43	0.82738	0.32768	0.48649
44	Si	Si44	0.93682	0.38133	0.44282
45	Si	Si45	0.66053	0.49766	0.48426
46	Si	Si46	0.77073	0.54714	0.44335
47	Si	Si47	0.83035	0.49622	0.48519
48	Si	Si48	0.94018	0.55447	0.44382
49	Si	Si49	0.00101	0.66451	0.48535
50	Si	Si50	0.11004	0.71747	0.44366
51	Si	Si51	0.16858	0.66707	0.48306
52	Si	Si52	0.27947	0.71137	0.44164
53	Si	Si53	0.99679	0.82613	0.48471
54	Si	Si54	0.10347	0.88525	0.44382
55	Si	Si55	0.16342	0.83101	0.46183
56	Si	Si56	0.28031	0.87577	0.442
57	Si	Si57	0.35173	0.6652	0.45358
58	Si	Si58	0.46035	0.73991	0.44131
59	Si	Si59	0.511	0.68079	0.48457
60	Si	Si60	0.62217	0.73061	0.44303
61	Si	Si61	0.33343	0.81999	0.48308
62	Si	Si62	0.44519	0.89193	0.44393
63	Si	Si63	0.5097	0.84896	0.48271
64	Si	Si64	0.62092	0.90433	0.44181
65	Si	Si65	0.6664	0.66521	0.48125
66	Si	Si66	0.77381	0.71762	0.44374
67	Si	Si67	0.8309	0.65984	0.46144
68	Si	Si68	0.94542	0.71908	0.44376
69	Si	Si69	0.68685	0.85255	0.45972
70	Si	Si70	0.79734	0.89906	0.44052
71	Si	Si71	0.83317	0.82663	0.48314
72	Si	Si72	0.9398	0.87681	0.44321
73	Si	Si73	0.11111	0.05556	0.33583
74	Si	Si74	0.05556	0.11111	0.29593
75	Si	Si75	0.27778	0.05556	0.33583
76	Si	Si76	0.22222	0.11111	0.29593
77	Si	Si77	0.44444	0.05556	0.33583
78	Si	Si78	0.38889	0.11111	0.29593
79	Si	Si79	0.61111	0.05556	0.33583
80	Si	Si80	0.55556	0.11111	0.29593
81	Si	Si81	0.77778	0.05556	0.33583
82	Si	Si82	0.72222	0.11111	0.29593
83	Si	Si83	0.94444	0.05556	0.33583
84	Si	Si84	0.88889	0.11111	0.29593
85	Si	Si85	0.11111	0.22222	0.33583
86	Si	Si86	0.05556	0.27778	0.29593
87	Si	Si87	0.27778	0.22222	0.33583
88	Si	Si88	0.22222	0.27778	0.29593
89	Si	Si89	0.44444	0.22222	0.33583
90	Si	Si90	0.38889	0.27778	0.29593
91	Si	Si91	0.61111	0.22222	0.33583
92	Si	Si92	0.55556	0.27778	0.29593
93	Si	Si93	0.77778	0.22222	0.33583
94	Si	Si94	0.72222	0.27778	0.29593
95	Si	Si95	0.94444	0.22222	0.33583
96	Si	Si96	0.88889	0.27778	0.29593
97	Si	Si97	0.11111	0.38889	0.33583
98	Si	Si98	0.05556	0.44444	0.29593
99	Si	Si99	0.27778	0.38889	0.33583
100	Si	Si100	0.22222	0.44444	0.29593
101	Si	Si101	0.44444	0.38889	0.33583
102	Si	Si102	0.38889	0.44444	0.29593
103	Si	Si103	0.61111	0.38889	0.33583
104	Si	Si104	0.55556	0.44444	0.29593
105	Si	Si105	0.77778	0.38889	0.33583
106	Si	Si106	0.72222	0.44444	0.29593
107	Si	Si107	0.94444	0.38889	0.33583
108	Si	Si108	0.88889	0.44444	0.29593
109	Si	Si109	0.11111	0.55556	0.33583
110	Si	Si110	0.05556	0.61111	0.29593
111	Si	Si111	0.27778	0.55556	0.33583
112	Si	Si112	0.22222	0.61111	0.29593
113	Si	Si113	0.44444	0.55556	0.33583
114	Si	Si114	0.38889	0.61111	0.29593
115	Si	Si115	0.61111	0.55556	0.33583
116	Si	Si116	0.55556	0.61111	0.29593
117	Si	Si117	0.77778	0.55556	0.33583
118	Si	Si118	0.72222	0.61111	0.29593
119	Si	Si119	0.94444	0.55556	0.33583
120	Si	Si120	0.88889	0.61111	0.29593
121	Si	Si121	0.11111	0.72222	0.33583
122	Si	Si122	0.05556	0.77778	0.29593
123	Si	Si123	0.27778	0.72222	0.33583
124	Si	Si124	0.22222	0.77778	0.29593
125	Si	Si125	0.44444	0.72222	0.33583
126	Si	Si126	0.38889	0.77778	0.29593
127	Si	Si127	0.61111	0.72222	0.33583
128	Si	Si128	0.55556	0.77778	0.29593
129	Si	Si129	0.77778	0.72222	0.33583
130	Si	Si130	0.72222	0.77778	0.29593
131	Si	Si131	0.94444	0.72222	0.33583
132	Si	Si132	0.88889	0.77778	0.29593
133	Si	Si133	0.11111	0.88889	0.33583
134	Si	Si134	0.05556	0.94444	0.29593
135	Si	Si135	0.27778	0.88889	0.33583
136	Si	Si136	0.22222	0.94444	0.29593
137	Si	Si137	0.44444	0.88889	0.33583
138	Si	Si138	0.38889	0.94444	0.29593
139	Si	Si139	0.61111	0.88889	0.33583
140	Si	Si140	0.55556	0.94444	0.29593
141	Si	Si141	0.77778	0.88889	0.33583
142	Si	Si142	0.72222	0.94444	0.29593
143	Si	Si143	0.94444	0.88889	0.33583
144	Si	Si144	0.88889	0.94444	0.29593
145	O	O1	0.11106	0.05528	0.39098
146	O	O2	0.112	0.10297	0.46663
147	O	O3	0.04579	0.00619	0.45545
148	O	O4	0.14278	0.03546	0.4683
149	O	O5	0.28045	0.05993	0.39152
150	O	O6	0.29943	0.08733	0.4741
151	O	O7	0.20936	0.00561	0.45333
152	O	O8	0.29292	0.99946	0.44998
153	O	O9	0.11045	0.22081	0.39099
154	O	O10	0.16098	0.29129	0.45122
155	O	O11	0.06779	0.21989	0.46956
156	O	O12	0.14454	0.20114	0.46784
157	O	O13	0.27808	0.2222	0.39104
158	O	O14	0.29431	0.25816	0.47437
159	O	O15	0.2108	0.169	0.45561
160	O	O16	0.29891	0.17539	0.45516
161	O	O17	0.44471	0.05413	0.39109
162	O	O18	0.45017	0.11701	0.45773
163	O	O19	0.38597	0.01746	0.46337
164	O	O20	0.48275	0.05012	0.46776
165	O	O21	0.61098	0.05624	0.39111
166	O	O22	0.61318	0.11523	0.46016
167	O	O23	0.55095	0.01726	0.46062
168	O	O24	0.64829	0.05086	0.47084
169	O	O25	0.44314	0.22141	0.39095
170	O	O26	0.44463	0.27539	0.46246
171	O	O27	0.38728	0.17493	0.46158
172	O	O28	0.4864	0.21653	0.46792
173	O	O29	0.6118	0.22219	0.39095
174	O	O30	0.61178	0.27751	0.45881
175	O	O31	0.54856	0.17907	0.46102
176	O	O32	0.64801	0.21522	0.47006
177	O	O33	0.77739	0.05588	0.39094
178	O	O34	0.83099	0.11801	0.45638
179	O	O35	0.7341	0.05178	0.47005
180	O	O36	0.80006	0.01933	0.46296
181	O	O37	0.94461	0.054	0.39121
182	O	O38	0.99778	0.12375	0.45456
183	O	O39	0.89994	0.05607	0.46857
184	O	O40	0.96898	0.02752	0.46643
185	O	O41	0.78016	0.22399	0.39115
186	O	O42	0.78863	0.26786	0.47225
187	O	O43	0.71014	0.17786	0.45476
188	O	O44	0.79993	0.18745	0.46256
189	O	O45	0.94297	0.22111	0.39132
190	O	O46	0.99659	0.291	0.45431
191	O	O47	0.90004	0.21874	0.46764
192	O	O48	0.97048	0.19339	0.46689
193	O	O49	0.11145	0.3875	0.39105
194	O	O50	0.16159	0.46066	0.45171
195	O	O51	0.06446	0.38977	0.46683
196	O	O52	0.13442	0.36358	0.4673
197	O	O53	0.28001	0.39148	0.39169
198	O	O54	0.33162	0.4438	0.46702
199	O	O55	0.23341	0.38765	0.46657
200	O	O56	0.28871	0.34245	0.46313
201	O	O57	0.10947	0.55521	0.39086
202	O	O58	0.12415	0.61199	0.46297
203	O	O59	0.05615	0.51286	0.46275
204	O	O60	0.15378	0.54298	0.46418
205	O	O61	0.27596	0.55614	0.39029
206	O	O62	0.33882	0.60802	0.45529
207	O	O63	0.24111	0.54888	0.47352
208	O	O64	0.29945	0.5088	0.45249
209	O	O65	0.44642	0.39075	0.39095
210	O	O66	0.44969	0.44425	0.46234
211	O	O67	0.37692	0.3467	0.45463
212	O	O68	0.47383	0.37389	0.4711
213	O	O69	0.61279	0.38793	0.39125
214	O	O70	0.61271	0.44567	0.46094
215	O	O71	0.54265	0.3468	0.45516
216	O	O72	0.63965	0.37623	0.47039
217	O	O73	0.44331	0.55297	0.39167
218	O	O74	0.48173	0.63023	0.45008
219	O	O75	0.39787	0.54396	0.47107
220	O	O76	0.48346	0.54473	0.46888
221	O	O77	0.61583	0.5588	0.39024
222	O	O78	0.6182	0.61071	0.46332
223	O	O79	0.55072	0.51193	0.45241
224	O	O80	0.6493	0.54364	0.4687
225	O	O81	0.77917	0.38957	0.39099
226	O	O82	0.78723	0.43963	0.46696
227	O	O83	0.71095	0.34804	0.45458
228	O	O84	0.80013	0.35981	0.46949
229	O	O85	0.94774	0.39062	0.3909
230	O	O86	0.95614	0.4396	0.46481
231	O	O87	0.87741	0.34676	0.45366
232	O	O88	0.9681	0.3597	0.46911
233	O	O89	0.77848	0.55701	0.39107
234	O	O90	0.7853	0.60396	0.46642
235	O	O91	0.71303	0.50704	0.45791
236	O	O92	0.81281	0.53558	0.46477
237	O	O93	0.94479	0.55548	0.39107
238	O	O94	0.95603	0.60856	0.46649
239	O	O95	0.88527	0.51031	0.4617
240	O	O96	0.98273	0.53871	0.46323
241	O	O97	0.11239	0.72352	0.39102
242	O	O98	0.11994	0.77384	0.46416
243	O	O99	0.05555	0.67471	0.46285
244	O	O100	0.1564	0.71083	0.46338
245	O	O101	0.27777	0.72446	0.39084
246	O	O102	0.31521	0.75974	0.47287
247	O	O103	0.22377	0.67743	0.4638
248	O	O104	0.30653	0.67472	0.44404
249	O	O105	0.10995	0.88819	0.39114
250	O	O106	0.11278	0.93705	0.46783
251	O	O107	0.05089	0.8365	0.46133
252	O	O108	0.15018	0.87472	0.46287
253	O	O109	0.27643	0.8889	0.39126
254	O	O110	0.31077	0.92494	0.47392
255	O	O111	0.2201	0.84427	0.46205
256	O	O112	0.30151	0.8367	0.44843
257	O	O113	0.44031	0.71958	0.39156
258	O	O114	0.47958	0.79968	0.44805
259	O	O115	0.40522	0.70771	0.47107
260	O	O116	0.50001	0.72492	0.46163
261	O	O117	0.61017	0.72214	0.39116
262	O	O118	0.65297	0.79411	0.45239
263	O	O119	0.5732	0.70557	0.47528
264	O	O120	0.66202	0.71291	0.4598
265	O	O121	0.44386	0.88892	0.3911
266	O	O122	0.4509	0.94889	0.45765
267	O	O123	0.39384	0.85052	0.46852
268	O	O124	0.49418	0.8918	0.46579
269	O	O125	0.61066	0.8871	0.39106
270	O	O126	0.64893	0.96563	0.44766
271	O	O127	0.57139	0.87501	0.47343
272	O	O128	0.66256	0.88749	0.46164
273	O	O129	0.7778	0.72201	0.39104
274	O	O130	0.78637	0.76906	0.46984
275	O	O131	0.71981	0.67051	0.46136
276	O	O132	0.81912	0.70447	0.46074
277	O	O133	0.94335	0.72195	0.39104
278	O	O134	0.95101	0.76925	0.46861
279	O	O135	0.88738	0.67121	0.46028
280	O	O136	0.98748	0.70609	0.46239
281	O	O137	0.77333	0.88849	0.39132
282	O	O138	0.8365	0.95793	0.45225
283	O	O139	0.74477	0.87748	0.47334
284	O	O140	0.82418	0.86643	0.45179
285	O	O141	0.94396	0.88991	0.39132
286	O	O142	0.94924	0.93081	0.46876
287	O	O143	0.88599	0.83128	0.46125
288	O	O144	0.9857	0.86874	0.46086
289	O	O145	0.05556	0.11111	0.24301
290	O	O146	0.08322	0.16645	0.31683
291	O	O147	0.00022	0.08344	0.31683
292	O	O148	0.08322	0.08344	0.31683
293	O	O149	0.22222	0.11111	0.24301
294	O	O150	0.24989	0.16645	0.31683
295	O	O151	0.16689	0.08344	0.31683
296	O	O152	0.24989	0.08344	0.31683
297	O	O153	0.38889	0.11111	0.24301
298	O	O154	0.41656	0.16645	0.31683
299	O	O155	0.33355	0.08344	0.31683
300	O	O156	0.41656	0.08344	0.31683
301	O	O157	0.55556	0.11111	0.24301
302	O	O158	0.58322	0.16645	0.31683
303	O	O159	0.50022	0.08344	0.31683
304	O	O160	0.58322	0.08344	0.31683
305	O	O161	0.72222	0.11111	0.24301
306	O	O162	0.74989	0.16645	0.31683
307	O	O163	0.66689	0.08344	0.31683
308	O	O164	0.74989	0.08344	0.31683
309	O	O165	0.88889	0.11111	0.24301
310	O	O166	0.91656	0.16645	0.31683
311	O	O167	0.83355	0.08344	0.31683
312	O	O168	0.91656	0.08344	0.31683
313	O	O169	0.05556	0.27778	0.24301
314	O	O170	0.08322	0.33311	0.31683
315	O	O171	0.00022	0.25011	0.31683
316	O	O172	0.08322	0.25011	0.31683
317	O	O173	0.22222	0.27778	0.24301
318	O	O174	0.24989	0.33311	0.31683
319	O	O175	0.16689	0.25011	0.31683
320	O	O176	0.24989	0.25011	0.31683
321	O	O177	0.38889	0.27778	0.24301
322	O	O178	0.41656	0.33311	0.31683
323	O	O179	0.33355	0.25011	0.31683
324	O	O180	0.41656	0.25011	0.31683
325	O	O181	0.55556	0.27778	0.24301
326	O	O182	0.58322	0.33311	0.31683
327	O	O183	0.50022	0.25011	0.31683
328	O	O184	0.58322	0.25011	0.31683
329	O	O185	0.72222	0.27778	0.24301
330	O	O186	0.74989	0.33311	0.31683
331	O	O187	0.66689	0.25011	0.31683
332	O	O188	0.74989	0.25011	0.31683
333	O	O189	0.88889	0.27778	0.24301
334	O	O190	0.91656	0.33311	0.31683
335	O	O191	0.83355	0.25011	0.31683
336	O	O192	0.91656	0.25011	0.31683
337	O	O193	0.05556	0.44444	0.24301
338	O	O194	0.08322	0.49978	0.31683
339	O	O195	0.00022	0.41678	0.31683
340	O	O196	0.08322	0.41678	0.31683
341	O	O197	0.22222	0.44444	0.24301
342	O	O198	0.24989	0.49978	0.31683
343	O	O199	0.16689	0.41678	0.31683
344	O	O200	0.24989	0.41678	0.31683
345	O	O201	0.38889	0.44444	0.24301
346	O	O202	0.41656	0.49978	0.31683
347	O	O203	0.33355	0.41678	0.31683
348	O	O204	0.41656	0.41678	0.31683
349	O	O205	0.55556	0.44444	0.24301
350	O	O206	0.58322	0.49978	0.31683
351	O	O207	0.50022	0.41678	0.31683
352	O	O208	0.58322	0.41678	0.31683
353	O	O209	0.72222	0.44444	0.24301
354	O	O210	0.74989	0.49978	0.31683
355	O	O211	0.66689	0.41678	0.31683
356	O	O212	0.74989	0.41678	0.31683
357	O	O213	0.88889	0.44444	0.24301
358	O	O214	0.91656	0.49978	0.31683
359	O	O215	0.83355	0.41678	0.31683
360	O	O216	0.91656	0.41678	0.31683
361	O	O217	0.05556	0.61111	0.24301
362	O	O218	0.08322	0.66645	0.31683
363	O	O219	0.00022	0.58344	0.31683
364	O	O220	0.08322	0.58344	0.31683
365	O	O221	0.22222	0.61111	0.24301
366	O	O222	0.24989	0.66645	0.31683
367	O	O223	0.16689	0.58344	0.31683
368	O	O224	0.24989	0.58344	0.31683
369	O	O225	0.38889	0.61111	0.24301
370	O	O226	0.41656	0.66645	0.31683
371	O	O227	0.33355	0.58344	0.31683
372	O	O228	0.41656	0.58344	0.31683
373	O	O229	0.55556	0.61111	0.24301
374	O	O230	0.58322	0.66645	0.31683
375	O	O231	0.50022	0.58344	0.31683
376	O	O232	0.58322	0.58344	0.31683
377	O	O233	0.72222	0.61111	0.24301
378	O	O234	0.74989	0.66645	0.31683
379	O	O235	0.66689	0.58344	0.31683
380	O	O236	0.74989	0.58344	0.31683
381	O	O237	0.88889	0.61111	0.24301
382	O	O238	0.91656	0.66645	0.31683
383	O	O239	0.83355	0.58344	0.31683
384	O	O240	0.91656	0.58344	0.31683
385	O	O241	0.05556	0.77778	0.24301
386	O	O242	0.08322	0.83311	0.31683
387	O	O243	0.00022	0.75011	0.31683
388	O	O244	0.08322	0.75011	0.31683
389	O	O245	0.22222	0.77778	0.24301
390	O	O246	0.24989	0.83311	0.31683
391	O	O247	0.16689	0.75011	0.31683
392	O	O248	0.24989	0.75011	0.31683
393	O	O249	0.38889	0.77778	0.24301
394	O	O250	0.41656	0.83311	0.31683
395	O	O251	0.33355	0.75011	0.31683
396	O	O252	0.41656	0.75011	0.31683
397	O	O253	0.55556	0.77778	0.24301
398	O	O254	0.58322	0.83311	0.31683
399	O	O255	0.50022	0.75011	0.31683
400	O	O256	0.58322	0.75011	0.31683
401	O	O257	0.72222	0.77778	0.24301
402	O	O258	0.74989	0.83311	0.31683
403	O	O259	0.66689	0.75011	0.31683
404	O	O260	0.74989	0.75011	0.31683
405	O	O261	0.88889	0.77778	0.24301
406	O	O262	0.91656	0.83311	0.31683
407	O	O263	0.83355	0.75011	0.31683
408	O	O264	0.91656	0.75011	0.31683
409	O	O265	0.05556	0.94444	0.24301
410	O	O266	0.08322	0.99978	0.31683
411	O	O267	0.00022	0.91678	0.31683
412	O	O268	0.08322	0.91678	0.31683
413	O	O269	0.22222	0.94444	0.24301
414	O	O270	0.24989	0.99978	0.31683
415	O	O271	0.16689	0.91678	0.31683
416	O	O272	0.24989	0.91678	0.31683
417	O	O273	0.38889	0.94444	0.24301
418	O	O274	0.41656	0.99978	0.31683
419	O	O275	0.33355	0.91678	0.31683
420	O	O276	0.41656	0.91678	0.31683
421	O	O277	0.55556	0.94444	0.24301
422	O	O278	0.58322	0.99978	0.31683
423	O	O279	0.50022	0.91678	0.31683
424	O	O280	0.58322	0.91678	0.31683
425	O	O281	0.72222	0.94444	0.24301
426	O	O282	0.74989	0.99978	0.31683
427	O	O283	0.66689	0.91678	0.31683
428	O	O284	0.74989	0.91678	0.31683
429	O	O285	0.88889	0.94444	0.24301
430	O	O286	0.91656	0.99978	0.31683
431	O	O287	0.83355	0.91678	0.31683
432	O	O288	0.91656	0.91678	0.31683
433	Br	Br1	0.53213	0.49566	0.54536
434	Br	Br2	0.41786	0.52343	0.72052
435	C	C1	0.63016	0.43158	0.63097
436	C	C2	0.61389	0.51606	0.62814
437	C	C3	0.67041	0.48081	0.62411
438	C	C4	0.44411	0.3634	0.65452
439	C	C5	0.66243	0.52256	0.62291
440	C	C6	0.53152	0.37956	0.6444
441	C	C7	0.42814	0.31183	0.65909
442	C	C8	0.46275	0.29401	0.65633
443	C	C9	0.49991	0.48061	0.63739
444	C	C10	0.48272	0.53888	0.59454
445	C	C11	0.57365	0.46649	0.63392
446	C	C12	0.49585	0.39664	0.64738
447	C	C13	0.58092	0.42386	0.63607
448	C	C14	0.51433	0.32748	0.64897
449	C	C15	0.50202	0.50634	0.59771
450	C	C16	0.32817	0.57902	0.57232
451	C	C17	0.36672	0.50969	0.5723
452	C	C18	0.303	0.53408	0.54933
453	C	C19	0.48468	0.65376	0.66638
454	C	C20	0.32339	0.49955	0.54418
455	C	C21	0.40862	0.63334	0.62128
456	C	C22	0.4883	0.70037	0.67569
457	C	C23	0.45321	0.71387	0.65877
458	C	C24	0.45737	0.5445	0.63112
459	C	C25	0.47524	0.48752	0.67408
460	C	C26	0.3905	0.55454	0.59557
461	C	C27	0.44464	0.62055	0.63897
462	C	C28	0.37387	0.5915	0.59475
463	C	C29	0.41334	0.68085	0.63169
464	C	C30	0.45319	0.5182	0.67098
465	H	H1	0.63702	0.39963	0.63278
466	H	H2	0.60817	0.54877	0.6283
467	H	H3	0.70889	0.48723	0.62033
468	H	H4	0.41694	0.37685	0.65652
469	H	H5	0.69474	0.56079	0.61853
470	H	H6	0.388	0.285	0.66506
471	H	H7	0.44907	0.25353	0.66032
472	H	H8	0.48562	0.55937	0.56383
473	H	H9	0.54099	0.31337	0.64691
474	H	H10	0.31203	0.60396	0.57457
475	H	H11	0.37968	0.48209	0.5739
476	H	H12	0.2668	0.52362	0.5336
477	H	H13	0.51199	0.64396	0.67988
478	H	H14	0.29308	0.45919	0.54519
479	H	H15	0.51925	0.72734	0.69693
480	H	H16	0.45797	0.75088	0.66731
481	H	H17	0.47355	0.4683	0.70527
482	H	H18	0.38644	0.6914	0.61853
483	N	N1	0.52178	0.4496	0.64043
484	N	N2	0.43234	0.57253	0.62375
